# Supplementary material for: Blood metabolite markers of neocortical amyloid-β burden: discovery and enrichment using candidate proteins
Source: Transl Psychiatry. 2016 Jan 26;6(1):e719–. doi: 10.1038/tp.2015.205 (PMC5068879; doi:10.1038/tp.2015.205)
Supplement: Supplementary Table 1 [file tp2015205x2.xlsx]

## Sheet: final_suvrdi_demo.csv
	Total N = 76	P-value
Median NAB SUVR [IQR]	1.3 [0.9]	-
Plasma sample median days in storage [IQR]	1354.5 [568]	0.454
Median number of days difference between sample collection and scan [IQR]	18.5 [73]	0.376
Median age [IQR]	64.91 [10.79]	0.939
Median MMSE [IQR]	26 [6]	< 0.001
Scanner type (%)		0.736
Biograph	9 (11.8)
ECAT	67 (88.2)
Gender (%)		0.112
Female	31 (40.8)
Male	45 (59.2)
APOE e4 status (%)		0.019
0	57 (75)
1	19 (25)
Diagnosis (%)		< 0.001
AD	23 (30.3)
FTD	47 (61.8)
HC	4 (5.3)
MCI	2 (2.6)
AD = Alzheimer’s Disease; FTD = Fronto-temporal dementia; HC = Healthy controls; MCI = Mild cognitive impairment.
IQR = Inter-quartile Range; MMSE = Mini Mental State Exam; NAB = Neocortical Amyloid Burden; SUVR = Standardized Uptake Value Ratio.
P-value: result of the Kendall tau test for dependance between SUVR and the demographics variable.
