# Supplementary material for: Blood metabolite markers of neocortical amyloid-β burden: discovery and enrichment using candidate proteins
Source: Transl Psychiatry. 2016 Jan 26;6(1):e719–. doi: 10.1038/tp.2015.205 (PMC5068879; doi:10.1038/tp.2015.205)
Supplement: Supplementary Table 2 [file tp2015205x3.xlsx]

## Sheet: cont_all_withmzrt.csv
Metabolite ID	Mode	Median m/z	Median retention time (secs)	Median retention time (mins)	Estimate	T-value	Standard Error	P-value	Q-value
M1000T1703	Positive	999.997	1703.42	28.3903	0.0967985	0.348514	0.277746	0.782003	0.992031
M101T1578	Positive	100.747	1578.38	26.3063	0.129495	0.30188	0.428963	0.669231	0.991848
M102T1646	Positive	102.349	1646.4	27.44	-0.065151	0.305445	-0.213299	0.831697	0.992031
M102T1648	Positive	102.112	1647.84	27.4641	-0.525553	0.344344	-1.52624	0.13133	0.772138
M103T1738	Positive	103.497	1737.99	28.9665	-0.208068	0.307258	-0.677176	0.500464	0.973811
M104T188	Positive	104.126	187.929	3.13216	-0.0472833	0.464552	-0.101783	0.919212	0.992031
M104T81	Positive	104.126	81.07	1.35117	-0.385566	0.389124	-0.990858	0.325073	0.943223
M105T1066_1	Positive	105.041	1065.72	17.762	-0.445496	0.323745	-1.37607	0.173065	0.823553
M105T1066_2	Positive	105.272	1065.67	17.7611	-0.448463	0.337155	-1.33014	0.187671	0.838764
M113T693	Negative	112.997	693.246	11.5541	-0.440882	0.340574	-1.29453	0.19962	0.865971
M119T1619	Positive	119.039	1619.15	26.9859	-0.189001	0.351429	-0.537808	0.592368	0.991848
M158T1756	Positive	158.264	1755.74	29.2624	0.228708	0.298039	0.767374	0.445369	0.97239
M158T1842	Positive	158.262	1842.15	30.7026	-0.089479	0.709521	-0.126112	0.899995	0.992031
M158T1903	Positive	158.261	1902.65	31.7109	0.279705	0.669729	0.417639	0.677454	0.991848
M158T887	Positive	158.263	886.623	14.777	-0.485459	0.668661	-0.726016	0.470182	0.97239
M161T1643	Positive	161.163	1642.74	27.3789	-0.0712516	0.357063	-0.199549	0.842396	0.992031
M161T1734	Positive	161.163	1734.17	28.9028	-0.560414	0.404976	-1.38382	0.170688	0.819301
M165T845	Positive	165.118	844.912	14.0819	-0.148779	0.308798	-0.481799	0.63141	0.991848
M179T1692	Positive	179.189	1691.84	28.1973	-0.0156857	0.404715	-0.0387573	0.969191	0.994866
M181T966	Positive	181.258	965.642	16.094	-0.657052	0.316468	-2.07621	0.0414459	0.621688
M182T965_1	Positive	181.544	965.362	16.0894	-0.255224	0.342669	-0.744812	0.45881	0.97239
M182T965_2	Positive	181.823	965.407	16.0901	-0.440885	0.301725	-1.46122	0.148306	0.782405
M182T965_3	Positive	182.109	965.312	16.0885	-0.3581	0.353581	-1.01278	0.314555	0.939326
M184T1029	Positive	184.104	1028.77	17.1462	0.483997	0.404458	1.19666	0.235366	0.893551
M184T1067	Positive	184.104	1067.25	17.7875	0.41841	0.388998	1.07561	0.285693	0.925972
M184T1189	Positive	184.104	1189.01	19.8169	0.610235	0.493332	1.23697	0.220119	0.891574
M184T1265	Positive	184.148	1265.4	21.09	-0.124816	0.47882	-0.260674	0.795088	0.992031
M184T171	Positive	184.104	170.937	2.84895	1.18761	0.442349	2.68477	0.00900198	0.385543
M184T260	Positive	184.105	260.189	4.33648	-0.180237	0.498423	-0.361614	0.718699	0.991848
M184T883	Positive	184.103	882.659	14.711	-0.440639	0.329819	-1.336	0.185757	0.838764
M184T966	Positive	184.104	965.516	16.0919	0.0921855	0.338168	0.272603	0.785939	0.992031
M185T966_1	Positive	185.049	966.051	16.1009	-0.384696	0.332583	-1.15669	0.251222	0.903057
M185T966_2	Positive	185.233	966.303	16.1051	-0.691131	0.384537	-1.79731	0.0764799	0.718467
M188T966_1	Positive	188.084	965.847	16.0975	-0.0128796	0.344873	-0.0373459	0.970313	0.994866
M188T966_2	Positive	188.367	966.051	16.1009	-0.041436	0.289903	-0.142931	0.886744	0.992031
M189T966_1	Positive	188.651	966.043	16.1007	-0.063079	0.315033	-0.20023	0.841865	0.992031
M189T966_2	Positive	188.932	966.284	16.1047	-0.296028	0.314459	-0.941388	0.349654	0.949836
M192T967	Positive	192.112	966.913	16.1152	-0.324529	0.320438	-1.01276	0.314564	0.939326
M193T1484	Negative	192.979	1483.51	24.7251	0.400596	0.512194	0.782117	0.436711	0.97239
M193T1653	Positive	193.205	1653.22	27.5537	0.123622	0.435795	0.28367	0.777478	0.992031
M193T1733	Positive	193.205	1733.38	28.8897	0.102685	0.519438	0.197685	0.843849	0.992031
M193T1774	Positive	193.203	1773.61	29.5602	-0.178239	0.505963	-0.352277	0.725659	0.991848
M193T1816	Positive	193.203	1815.56	30.2594	0.877985	0.558434	1.57223	0.120282	0.764547
M193T1872	Positive	193.203	1871.66	31.1943	-0.187816	0.509131	-0.368896	0.713288	0.991848
M193T1929	Positive	193.203	1928.74	32.1456	0.126633	0.460217	0.27516	0.783982	0.992031
M193T2014	Positive	193.203	2013.8	33.5634	-0.654676	0.540438	-1.21138	0.229711	0.891574
M193T2097	Positive	193.203	2097.4	34.9567	-0.934382	0.655278	-1.42593	0.158209	0.7967
M195T1484	Negative	194.977	1483.78	24.7296	-0.1201	0.589674	-0.203672	0.839185	0.992031
M197T1672	Positive	197.112	1672.47	27.8745	-0.458363	0.314721	-1.45641	0.149626	0.782405
M206T1065_1	Positive	205.85	1065.45	17.7575	-0.206969	0.333603	-0.620406	0.53695	0.983212
M206T1065_2	Positive	206.14	1065.47	17.7579	-0.332191	0.332707	-0.998449	0.321406	0.943223
M206T1066	Positive	206.44	1065.79	17.7632	-0.075315	0.360265	-0.209055	0.834996	0.992031
M207T1483	Negative	206.996	1483.46	24.7243	-0.299488	0.592034	-0.505863	0.614498	0.991848
M210T1066_1	Positive	209.515	1066	17.7666	-0.298105	0.337133	-0.884234	0.379513	0.953412
M210T1066_2	Positive	209.708	1065.97	17.7661	-0.336937	0.364624	-0.924068	0.358537	0.949836
M210T1969	Positive	210.214	1968.72	32.812	-0.0565497	0.355165	-0.159221	0.873941	0.992031
M210T2046	Positive	210.214	2045.93	34.0989	-0.0137807	0.421701	-0.0326789	0.974021	0.994866
M210T2089	Positive	210.214	2088.96	34.8161	-0.509471	0.365987	-1.39205	0.168193	0.812982
M213T1066_1	Positive	212.682	1066.25	17.7708	-0.208041	0.345073	-0.602889	0.548477	0.98815
M213T1066_2	Positive	212.986	1066.28	17.7713	-0.188923	0.339463	-0.556535	0.579571	0.991848
M213T1066_3	Positive	213.283	1066.31	17.7718	-0.365068	0.324187	-1.1261	0.263861	0.903057
M214T1785	Positive	214.368	1785.05	29.7508	-0.519007	0.29312	-1.77063	0.0808548	0.718467
M219T1556	Positive	219.241	1556.19	25.9366	0.0128084	0.265726	0.0482014	0.961689	0.994866
M224T1916	Positive	224.22	1916.44	31.9407	-0.17625	0.399553	-0.441117	0.66045	0.991848
M224T2088	Positive	224.221	2088	34.7999	-0.393871	0.452297	-0.870823	0.386745	0.95418
M228T1778	Positive	228.233	1778.21	29.6369	-0.786072	0.444039	-1.77028	0.0809142	0.718467
M228T1915	Positive	228.234	1915.38	31.9229	-0.262957	0.430185	-0.611265	0.54295	0.983295
M243T1573	Positive	243.246	1573.5	26.2249	0.691038	0.31753	2.17629	0.0328148	0.569616
M243T1638	Positive	243.247	1638.47	27.3079	0.457962	0.302533	1.51376	0.134464	0.782405
M243T1692	Positive	243.246	1691.83	28.1971	-0.0115576	0.318991	-0.0362317	0.971198	0.994866
M243T1734	Positive	243.247	1733.72	28.8954	-0.175576	0.348887	-0.503247	0.616327	0.991848
M253T183	Negative	253.243	182.906	3.04843	0.346179	0.326689	1.05966	0.292841	0.925972
M255T1696_1	Positive	254.829	1696.17	28.2695	-0.358698	0.337331	-1.06334	0.291181	0.925972
M255T1696_2	Positive	255.471	1695.99	28.2665	-0.350932	0.337991	-1.03829	0.302611	0.932151
M255T1697	Positive	254.508	1696.66	28.2776	-0.40988	0.33327	-1.22987	0.222748	0.891574
M255T1699	Positive	255.142	1698.66	28.3109	-0.260248	0.328292	-0.792733	0.430538	0.97239
M255T242	Negative	255.258	241.631	4.02718	0.162852	0.323864	0.502841	0.616611	0.991848
M256T242	Negative	256.262	242.06	4.03433	0.0702848	0.316089	0.222358	0.824665	0.992031
M257T1576	Positive	257.264	1575.87	26.2646	0.229837	0.292538	0.785668	0.43464	0.97239
M257T1639	Positive	257.265	1639.15	27.3192	-0.00777106	0.271838	-0.0285871	0.977273	0.994866
M257T1694	Positive	257.265	1694.08	28.2346	-0.0650686	0.313415	-0.207612	0.836118	0.992031
M257T1734	Positive	257.264	1734.29	28.9048	0.331479	0.315731	1.04988	0.297285	0.925972
M263T1711	Positive	263.273	1711.43	28.5238	-0.719759	0.28102	-2.56123	0.0125253	0.443203
M269T299	Negative	269.276	298.716	4.9786	-0.457288	0.416271	-1.09853	0.275631	0.920995
M270T299	Negative	270.279	298.731	4.97885	-0.582024	0.351179	-1.65734	0.101801	0.745524
M277T170	Negative	277.246	170.318	2.83863	0.256727	0.349396	0.734775	0.464863	0.97239
M279T215	Negative	279.26	214.819	3.58032	0.195626	0.342232	0.571617	0.569362	0.991848
M280T215	Negative	280.264	214.905	3.58175	0.189172	0.344528	0.549075	0.584653	0.991848
M281T1712	Positive	281.287	1711.56	28.5261	-0.822439	0.273846	-3.00329	0.00367118	0.385543
M281T279	Negative	281.275	278.727	4.64545	0.247872	0.333418	0.743427	0.459642	0.97239
M282T279	Negative	282.28	278.596	4.64327	0.25378	0.348191	0.728853	0.468456	0.97239
M283T279	Negative	283.288	278.847	4.64745	0.120191	0.324339	0.370571	0.712045	0.991848
M283T363	Negative	283.292	363.41	6.05683	0.176694	0.335808	0.526174	0.600384	0.991848
M285T1554	Positive	285.296	1554.31	25.9051	-0.208853	0.289658	-0.721031	0.473225	0.97239
M285T1644	Positive	285.306	1644.27	27.4045	-0.268726	0.333032	-0.806909	0.422377	0.971298
M286T1644_1	Positive	285.979	1644.44	27.4074	-0.81495	0.333293	-2.44514	0.0169267	0.467178
M286T1644_2	Positive	286.311	1644.15	27.4024	-0.730732	0.356026	-2.05247	0.0437598	0.636964
M286T1645	Positive	285.648	1644.51	27.4085	-0.0419338	0.350289	-0.119712	0.905045	0.992031
M287T1735	Positive	287.315	1735.23	28.9204	-0.217985	0.306033	-0.712292	0.478586	0.973287
M288T1736	Positive	288.32	1735.92	28.9319	-0.420103	0.356928	-1.177	0.243073	0.902873
M289T1736	Positive	288.653	1735.66	28.9276	-0.118249	0.322746	-0.366383	0.715154	0.991848
M293T1484	Negative	292.889	1484.25	24.7376	0.768407	0.453377	1.69485	0.0944244	0.745323
M293T1853	Negative	292.888	1853.25	30.8875	0.00712837	0.621808	0.0114639	0.990885	0.998039
M299T967	Positive	299.195	967.081	16.118	-0.32161	0.325852	-0.986983	0.326956	0.944
M303T1555	Positive	303.276	1554.63	25.9106	-0.238137	0.270172	-0.881428	0.381019	0.953412
M303T214	Negative	303.264	214.152	3.5692	0.162698	0.376452	0.432188	0.666897	0.991848
M303T500	Positive	303.35	499.542	8.32569	-0.388143	0.275846	-1.4071	0.1637	0.808444
M303T966	Positive	303.188	965.847	16.0975	-0.289649	0.335251	-0.863974	0.390471	0.956676
M304T967	Positive	303.517	966.859	16.1143	0.0531649	0.334075	0.159141	0.874003	0.992031
M305T1619	Positive	305.293	1619.09	26.9848	-0.168161	0.312753	-0.53768	0.592456	0.991848
M305T1675	Positive	305.292	1675.02	27.9169	-0.584952	0.304614	-1.92031	0.0587803	0.675973
M307T966_1	Positive	307.103	966.01	16.1002	-0.149522	0.343803	-0.434906	0.664931	0.991848
M307T966_2	Positive	307.4	966.186	16.1031	-0.279955	0.308762	-0.906702	0.367589	0.951233
M308T966	Positive	307.627	966.155	16.1026	-0.269443	0.322318	-0.835954	0.405946	0.968056
M310T355	Positive	310.355	355.464	5.92439	-0.39182	0.286574	-1.36725	0.175799	0.829703
M311T1106	Positive	311.304	1105.91	18.4319	0.250297	0.304921	0.820859	0.414436	0.971298
M311T374	Positive	311.358	374.029	6.23382	-0.158339	0.276491	-0.572675	0.568649	0.991848
M311T967	Positive	311.356	966.932	16.1155	0.0679665	0.307256	0.221205	0.825559	0.992031
M313T1108	Positive	313.319	1108.42	18.4736	-0.149011	0.298022	-0.500002	0.618599	0.991848
M313T1166	Positive	313.318	1166.18	19.4363	-0.0405943	0.298546	-0.135973	0.892222	0.992031
M313T1555	Positive	313.331	1554.86	25.9143	-0.0349024	0.290729	-0.120051	0.904777	0.992031
M314T1165	Positive	314.322	1165.45	19.4241	-0.00882421	0.299885	-0.0294253	0.976607	0.994866
M321T493	Positive	321.361	493.327	8.22212	-0.365345	0.281631	-1.29725	0.198687	0.865423
M322T501	Positive	322.365	500.907	8.34846	-0.44128	0.28617	-1.54202	0.127452	0.772138
M327T207	Negative	327.267	206.747	3.44578	-0.0973375	0.323131	-0.301232	0.764106	0.992031
M331T415	Positive	331.368	414.993	6.91655	0.127819	0.388037	0.329399	0.74281	0.992031
M332T373	Positive	332.34	373.15	6.21917	-0.264383	0.285395	-0.926378	0.357345	0.949836
M337T1066	Positive	337.03	1065.87	17.7645	-0.537394	0.339621	-1.58233	0.117956	0.764547
M337T1077	Positive	337.321	1076.76	17.946	-0.0677797	0.28996	-0.233755	0.815838	0.992031
M337T1138	Positive	337.321	1137.65	18.9609	-0.15734	0.313722	-0.501527	0.61753	0.991848
M338T1138	Positive	338.326	1138.26	18.9709	-0.150878	0.317526	-0.475167	0.636107	0.991848
M338T511	Positive	338.387	511.327	8.52212	-0.286967	0.273652	-1.04865	0.297844	0.925972
M339T1164	Positive	339.336	1163.73	19.3955	-0.0590153	0.30295	-0.194802	0.846096	0.992031
M339T1252	Positive	339.337	1251.65	20.8608	0.0736397	0.302819	0.243181	0.808557	0.992031
M339T493	Positive	339.393	493.376	8.22294	-0.370109	0.275569	-1.34307	0.183468	0.838764
M339T505	Positive	338.698	504.919	8.41532	-0.421339	0.29523	-1.42715	0.157859	0.7967
M340T1138	Positive	340.34	1137.83	18.9638	-0.0302341	0.300806	-0.10051	0.920219	0.992031
M340T1195	Positive	340.341	1194.97	19.9161	0.075829	0.321351	0.235969	0.814127	0.992031
M340T493	Positive	340.396	492.726	8.21209	-0.343511	0.304648	-1.12757	0.263246	0.903057
M340T631	Positive	340.406	631.464	10.5244	-0.0764799	0.286316	-0.267118	0.790142	0.992031
M341T1197	Positive	341.348	1196.72	19.9454	-0.0552286	0.297086	-0.185901	0.853045	0.992031
M341T1252	Positive	341.352	1251.58	20.8597	0.0676037	0.305923	0.220982	0.825732	0.992031
M359T573	Positive	359.402	572.752	9.54587	0.363822	0.312354	1.16477	0.247955	0.903057
M360T493	Positive	360.374	493.056	8.2176	-0.342472	0.284676	-1.20303	0.232908	0.891574
M361T494	Positive	361.379	493.557	8.22596	-0.193382	0.279258	-0.692486	0.49086	0.973811
M364T1027	Positive	364.312	1027.01	17.1168	-0.680857	0.274998	-2.47586	0.015644	0.454694
M366T643	Positive	366.424	642.934	10.7156	-0.215743	0.280035	-0.770415	0.443574	0.97239
M367T1587	Positive	367.386	1587.26	26.4543	0.402477	0.352373	1.14219	0.257159	0.903057
M367T1671	Positive	367.387	1671.28	27.8546	0.662253	0.308514	2.14659	0.0351957	0.578215
M368T1587	Positive	368.391	1586.57	26.4429	-0.31681	0.300564	-1.05405	0.295384	0.925972
M369T1352	Positive	369.402	1352.31	22.5385	0.121767	0.315986	0.385355	0.70111	0.991848
M369T1456	Positive	369.402	1455.73	24.2622	-0.266254	0.311835	-0.853831	0.39603	0.956676
M369T1502	Positive	369.401	1501.67	25.0278	-0.37909	0.325487	-1.16469	0.247991	0.903057
M369T1580	Positive	369.401	1579.75	26.3292	-0.0933253	0.280552	-0.332648	0.740366	0.991848
M369T1639	Positive	369.4	1639.41	27.3234	-0.393177	0.310803	-1.26503	0.209938	0.876537
M369T1692	Positive	369.402	1692.23	28.2039	-0.0156056	0.307431	-0.0507613	0.959656	0.994866
M369T1736	Positive	369.402	1735.78	28.9297	-0.129952	0.317712	-0.409025	0.683735	0.991848
M369T1786	Positive	369.401	1785.54	29.7589	-0.970219	0.415098	-2.33733	0.0222064	0.513163
M369T1850	Positive	369.401	1850.02	30.8337	-0.298205	0.323962	-0.920493	0.360389	0.949836
M369T1904	Positive	369.403	1904.44	31.7407	-0.220105	0.337186	-0.652771	0.515983	0.973811
M369T388	Positive	369.402	387.778	6.46296	-0.361327	0.283511	-1.27448	0.206593	0.875878
M369T690	Positive	369.4	690.496	11.5083	-0.0270205	0.265359	-0.101826	0.919178	0.992031
M370T1518	Positive	370.408	1518.25	25.3042	0.166439	0.294595	0.564976	0.573846	0.991848
M370T1556	Positive	369.728	1555.67	25.9278	0.13524	0.288392	0.468945	0.640526	0.991848
M370T1580	Positive	370.408	1579.56	26.3261	0.0629479	0.28622	0.219929	0.826549	0.992031
M370T1639	Positive	370.409	1639.37	27.3229	-0.537827	0.278459	-1.93144	0.0573655	0.673262
M370T1640	Positive	369.73	1640.3	27.3384	0.0357245	0.295954	0.12071	0.904257	0.992031
M370T1692	Positive	370.408	1692.11	28.2018	-0.103878	0.29477	-0.352403	0.725566	0.991848
M370T1738	Positive	370.408	1737.55	28.9592	-0.275357	0.283607	-0.970909	0.334844	0.949836
M370T1849	Positive	369.727	1849.19	30.8199	0.00177764	0.310437	0.00572627	0.995447	0.998976
M370T1850	Positive	370.408	1849.86	30.8311	-0.348401	0.321421	-1.08394	0.282008	0.924378
M370T691	Positive	370.408	690.639	11.5107	-0.963259	0.306029	-3.14761	0.0023952	0.385543
M371T1557	Positive	371.412	1556.6	25.9433	-0.135336	0.265606	-0.509536	0.611935	0.991848
M371T1639	Positive	371.414	1639.29	27.3215	0.131312	0.287492	0.456751	0.649225	0.991848
M371T1732	Positive	371.412	1732.35	28.8724	-0.333636	0.324198	-1.02911	0.306872	0.937184
M373T1580	Positive	372.741	1580.06	26.3343	-0.201349	0.262188	-0.767956	0.445025	0.97239
M374T1555	Positive	374.352	1555.48	25.9246	-0.0423792	0.281996	-0.150283	0.880961	0.992031
M374T1558	Positive	374.007	1557.72	25.962	-0.0399046	0.272141	-0.146632	0.883832	0.992031
M374T1579	Positive	373.752	1578.96	26.3161	-0.16884	0.281023	-0.600805	0.549857	0.98815
M374T1640	Positive	374.008	1639.91	27.3318	-0.116942	0.307143	-0.380741	0.704516	0.991848
M374T1689	Positive	373.754	1688.96	28.1493	-0.707194	0.36716	-1.92612	0.0580376	0.673262
M374T1733	Positive	374.005	1732.54	28.8757	-0.426376	0.30903	-1.37972	0.171942	0.819993
M374T1736	Positive	373.756	1735.9	28.9317	-0.2123	0.325442	-0.652342	0.516258	0.973811
M375T1555	Positive	374.76	1555.37	25.9228	0.116375	0.274492	0.423965	0.672855	0.991848
M375T1576	Positive	375.016	1575.91	26.2652	-0.151288	0.289365	-0.522826	0.6027	0.991848
M375T1620	Positive	375.019	1620.01	27.0001	0.00145144	0.298608	0.00486069	0.996135	0.998976
M375T1641	Positive	374.766	1640.64	27.3441	-0.369519	0.298495	-1.23794	0.219759	0.891574
M375T403	Positive	375.399	403.387	6.72311	0.177331	0.335556	0.528469	0.598799	0.991848
M376T1556_1	Positive	376.012	1556.42	25.9404	-0.132272	0.284649	-0.464686	0.643559	0.991848
M376T1556_2	Positive	376.248	1555.6	25.9267	0.0796247	0.284793	0.279588	0.780595	0.992031
M376T1620	Positive	376.018	1620.01	27.0001	-0.258705	0.347134	-0.745259	0.458541	0.97239
M376T1621	Positive	376.256	1620.93	27.0155	-0.0445269	0.313453	-0.142053	0.887435	0.992031
M376T492	Positive	376.35	492.452	8.20754	-0.516118	0.289672	-1.78173	0.0790097	0.718467
M377T1620	Positive	377.271	1620.02	27.0003	-0.205987	0.386032	-0.533601	0.595261	0.991848
M377T510	Positive	377.355	510.409	8.50682	-0.255611	0.282107	-0.906078	0.367917	0.951233
M381T1610	Positive	381.408	1609.54	26.8257	-0.756712	0.272626	-2.77564	0.00701541	0.385543
M381T377	Positive	381.35	377.32	6.28867	-0.529324	0.312166	-1.69565	0.0942723	0.745323
M382T1627	Positive	382.413	1627	27.1167	-0.95557	0.281218	-3.39797	0.00110928	0.385543
M383T1626	Positive	383.417	1625.73	27.0955	-0.450127	0.266951	-1.68618	0.0960904	0.745323
M383T1709	Positive	383.417	1709.48	28.4913	-0.823769	0.294762	-2.79469	0.00665365	0.385543
M383T1763	Positive	383.41	1762.9	29.3816	-0.466234	0.272963	-1.70805	0.091936	0.741939
M383T1812	Positive	383.416	1812.35	30.2059	-0.562825	0.282066	-1.99536	0.0497878	0.654354
M384T1710	Positive	384.425	1709.56	28.4927	-0.843173	0.296892	-2.83999	0.00586113	0.385543
M384T1812	Positive	384.422	1812.37	30.2061	-0.719125	0.276817	-2.59783	0.0113696	0.42356
M385T1711	Positive	385.427	1710.57	28.5095	-0.831786	0.299029	-2.78162	0.00690002	0.385543
M386T1580	Positive	386.44	1580.09	26.3348	-0.128568	0.288489	-0.445661	0.65718	0.991848
M386T1733	Positive	386.439	1732.57	28.8761	-0.153617	0.35588	-0.431653	0.667283	0.991848
M392T1121	Positive	392.346	1121.43	18.6904	-0.557274	0.262821	-2.12035	0.0374224	0.588987
M392T403	Positive	392.426	402.877	6.71462	-0.369611	0.341223	-1.08319	0.282337	0.924378
M395T1682	Positive	395.423	1682.14	28.0357	-0.695881	0.278426	-2.49934	0.0147234	0.454694
M395T1781	Positive	395.422	1780.75	29.6792	-0.515255	0.266595	-1.93273	0.0572035	0.673262
M396T1682	Positive	396.429	1682.14	28.0357	-0.728273	0.280482	-2.5965	0.0114099	0.42356
M397T1684	Positive	397.439	1684	28.0667	-0.545625	0.263703	-2.06908	0.0421287	0.623415
M397T1730	Positive	397.445	1729.81	28.8302	-0.559076	0.277338	-2.01587	0.047546	0.640131
M397T1779	Positive	397.436	1779.21	29.6535	-0.865016	0.271582	-3.1851	0.00213933	0.385543
M397T1837	Positive	397.438	1837.49	30.6248	-0.738715	0.256366	-2.88149	0.00521239	0.385543
M397T1894	Positive	397.438	1894.46	31.5743	-0.617393	0.263388	-2.34404	0.0218392	0.513163
M398T1779	Positive	398.443	1779.11	29.6519	-0.873364	0.275597	-3.16899	0.00224602	0.385543
M398T1894	Positive	398.443	1894.12	31.5687	-0.627075	0.25845	-2.42629	0.0177598	0.48056
M399T1779	Positive	399.444	1779.24	29.6539	-0.750482	0.282374	-2.65776	0.0096843	0.385543
M400T173	Positive	400.396	172.528	2.87547	-0.0971828	0.284537	-0.341548	0.733686	0.991848
M400T72	Positive	400.396	72.026	1.20043	-0.0640942	0.289812	-0.221158	0.825595	0.992031
M404T700	Positive	404.443	700.148	11.6691	-0.449352	0.267828	-1.67777	0.0977288	0.745524
M405T694	Positive	405.448	694.229	11.5705	-0.469532	0.307825	-1.52532	0.131561	0.772138
M416T786	Positive	416.422	786.439	13.1073	-0.413933	0.412377	-1.00377	0.318849	0.943223
M419T394	Positive	419.426	394.432	6.57387	0.405901	0.315352	1.28713	0.20217	0.869143
M424T155	Positive	424.4	155.496	2.5916	0.0538432	0.303466	0.177427	0.859671	0.992031
M424T60	Positive	424.4	59.8365	0.997275	0.0502186	0.302127	0.166217	0.868452	0.992031
M425T693	Positive	425.377	692.674	11.5446	-0.222138	0.281525	-0.78905	0.432673	0.97239
M426T200	Positive	426.415	200.356	3.33927	0.399831	0.289142	1.38282	0.170994	0.819347
M426T91	Positive	426.415	91.337	1.52228	0.164834	0.305653	0.539284	0.591355	0.991848
M427T200	Positive	427.414	200.281	3.33802	0.317417	0.290938	1.09101	0.278905	0.924378
M428T262	Positive	428.432	262.1	4.36834	-0.111156	0.276281	-0.402331	0.688632	0.991848
M429T695	Positive	429.431	695.036	11.5839	0.0407742	0.311818	0.130763	0.896328	0.992031
M429T845	Positive	429.43	844.71	14.0785	-0.260284	0.315533	-0.824904	0.412151	0.971298
M430T844	Positive	430.437	844.325	14.0721	-0.176726	0.287176	-0.615392	0.540236	0.983212
M431T845	Positive	431.444	844.563	14.076	-0.284331	0.301907	-0.941784	0.349452	0.949836
M432T844	Positive	432.451	844.475	14.0746	-0.220461	0.294108	-0.749592	0.455943	0.97239
M436T377	Positive	436.457	377.419	6.29032	-0.122305	0.328974	-0.371777	0.71115	0.991848
M437T378	Positive	437.461	378.233	6.30388	-0.0303919	0.298344	-0.101869	0.919144	0.992031
M439T1287	Positive	439.431	1287.5	21.4583	1.02812	0.473762	2.17013	0.0332972	0.570237
M444T1335	Positive	444.425	1334.94	22.249	-0.493176	0.30012	-1.64326	0.104689	0.74931
M454T186	Positive	454.397	186.334	3.10557	-0.626602	0.284012	-2.20625	0.0305576	0.559478
M454T83	Positive	454.407	83.231	1.38718	-0.118903	0.269766	-0.440761	0.660707	0.991848
M464T532	Positive	464.492	531.587	8.85978	0.00999823	0.335739	0.0297797	0.976325	0.994866
M465T381	Negative	465.351	380.959	6.34932	-0.432096	0.277483	-1.5572	0.123809	0.764547
M466T381	Negative	466.355	381.086	6.35143	-0.450872	0.271364	-1.66151	0.10096	0.745524
M467T1361	Positive	467.465	1361.01	22.6834	0.547751	0.455054	1.20371	0.232646	0.891574
M468T123	Positive	468.37	123.359	2.05598	0.485926	0.266998	1.81996	0.0729215	0.712409
M469T125	Positive	469.374	124.622	2.07704	0.459064	0.264468	1.7358	0.0868765	0.723196
M476T166	Negative	476.326	166.449	2.77416	-0.413001	0.296679	-1.39208	0.168184	0.812982
M478T174	Positive	478.371	173.987	2.89978	-0.308604	0.291549	-1.0585	0.293367	0.925972
M478T81	Positive	478.377	81.012	1.3502	0.00917076	0.288247	0.0318156	0.974707	0.994866
M479T188	Positive	479.389	188.071	3.13452	-0.129495	0.282218	-0.458849	0.647725	0.991848
M479T81	Positive	479.381	81.031	1.35052	-0.18027	0.287226	-0.627626	0.532235	0.983212
M480T113	Positive	480.402	112.854	1.88091	-0.376337	0.28343	-1.3278	0.188439	0.838764
M480T183	Negative	480.357	183.478	3.05797	-0.272487	0.27268	-0.99929	0.321001	0.943223
M480T232	Positive	480.398	231.632	3.86053	-0.21374	0.275081	-0.777006	0.439701	0.97239
M480T368	Positive	480.489	368.495	6.14158	-0.187662	0.320813	-0.584958	0.560405	0.991848
M480T90	Negative	480.357	89.69	1.49483	-0.432008	0.271919	-1.58874	0.116502	0.764547
M481T113	Positive	481.407	112.951	1.88252	-0.422173	0.275462	-1.5326	0.129758	0.772138
M481T184	Negative	481.36	183.505	3.05841	-0.239329	0.274981	-0.870347	0.387003	0.95418
M481T232	Positive	481.41	232.373	3.87288	-0.244023	0.270873	-0.900875	0.370658	0.951233
M481T384	Positive	481.493	384.421	6.40702	-0.323173	0.316351	-1.02156	0.310407	0.937184
M481T89	Negative	481.36	88.734	1.4789	-0.339894	0.278531	-1.22031	0.226329	0.891574
M482T114	Positive	482.423	114.053	1.90088	0.10434	0.289809	0.360031	0.719878	0.991848
M482T152	Positive	482.387	151.893	2.53155	0.11476	0.287941	0.398552	0.691402	0.991848
M482T185	Negative	482.364	184.846	3.08077	-0.252075	0.264071	-0.954573	0.342988	0.949836
M482T239	Positive	482.423	238.563	3.97606	0.117619	0.285941	0.411342	0.682044	0.991848
M482T289	Positive	482.388	288.67	4.81117	-0.319371	0.262592	-1.21622	0.227872	0.891574
M483T153	Positive	483.391	152.87	2.54783	0.0481267	0.288642	0.166735	0.868046	0.992031
M483T239	Positive	483.427	238.563	3.97606	0.074834	0.287397	0.260386	0.795309	0.992031
M484T1121	Positive	484.346	1120.73	18.6788	-0.528328	0.271241	-1.94782	0.0553361	0.669584
M494T140	Positive	494.387	140.319	2.33866	0.374649	0.283617	1.32097	0.190695	0.838764
M495T143	Positive	495.392	143.416	2.39027	0.398757	0.292769	1.36202	0.177438	0.833066
M496T1568	Positive	495.505	1568.39	26.1398	0.2346	0.33416	0.702059	0.484906	0.973811
M496T189	Positive	496.403	188.793	3.14655	-0.0610954	0.286796	-0.213027	0.831908	0.992031
M496T84	Positive	496.404	83.883	1.39805	0.140375	0.272481	0.515172	0.608011	0.991848
M497T189	Positive	497.408	188.784	3.1464	-0.0519611	0.284307	-0.182764	0.855497	0.992031
M497T190	Positive	496.781	189.638	3.16063	0.0503499	0.300893	0.167335	0.867576	0.992031
M497T84	Positive	497.408	83.805	1.39675	-0.280671	0.276409	-1.01542	0.313307	0.939326
M498T189	Positive	498.411	189.17	3.15284	0.0242168	0.279874	0.0865277	0.931287	0.992627
M498T84	Positive	498.41	84.2775	1.40463	0.0571084	0.27503	0.207644	0.836093	0.992031
M499T64	Negative	498.978	64.2505	1.07084	0.289484	0.303625	0.953428	0.343563	0.949836
M500T188	Positive	500.271	188.075	3.13458	0.230789	0.276631	0.834284	0.406881	0.968056
M501T189_1	Positive	500.58	188.742	3.1457	-0.0217994	0.294693	-0.0739732	0.941237	0.992945
M501T189_2	Positive	500.93	188.887	3.14812	0.226889	0.289536	0.783628	0.435829	0.97239
M501T189_3	Positive	501.436	188.858	3.14764	-0.020149	0.294888	-0.0683278	0.945714	0.994351
M502T172	Positive	502.383	172.078	2.86796	-0.177108	0.273513	-0.647532	0.519347	0.97643
M502T189	Positive	501.724	188.853	3.14756	-0.0553075	0.292675	-0.188973	0.850646	0.992031
M504T164	Negative	504.36	163.589	2.72648	-0.433067	0.27512	-1.5741	0.119848	0.764547
M504T216	Positive	504.401	215.912	3.59853	-0.102636	0.289131	-0.35498	0.723643	0.991848
M504T75	Negative	504.359	74.704	1.24507	-0.725622	0.287474	-2.52413	0.0138044	0.454694
M505T164	Negative	505.362	164.025	2.73375	-0.475567	0.275939	-1.72345	0.0890996	0.730198
M505T74	Negative	505.362	74.342	1.23903	-0.675446	0.293508	-2.30129	0.0242724	0.518604
M506T151	Positive	506.426	150.559	2.50932	0.0844151	0.294486	0.286652	0.775202	0.992031
M506T211	Negative	506.375	211.265	3.52108	-0.113668	0.286926	-0.396159	0.693159	0.991848
M506T284	Positive	506.425	284.326	4.73877	-7.88397e-05	0.281473	-0.000280096	0.999777	0.999777
M507T212	Negative	507.379	211.662	3.5277	-0.190364	0.289124	-0.658417	0.51237	0.973811
M508T138	Positive	508.442	137.582	2.29303	-0.00708208	0.300961	-0.0235315	0.981291	0.994866
M508T177	Positive	508.409	176.93	2.94883	0.301141	0.279506	1.0774	0.284897	0.925972
M508T270	Positive	508.442	269.616	4.4936	0.150817	0.307993	0.489677	0.625851	0.991848
M508T278	Negative	508.391	277.506	4.62511	-0.180475	0.267231	-0.675354	0.501614	0.973811
M508T345	Positive	508.443	344.529	5.74215	-0.279174	0.291724	-0.956977	0.341781	0.949836
M509T270	Positive	509.446	269.574	4.4929	0.20272	0.305285	0.664035	0.508789	0.973811
M509T279	Negative	509.395	278.684	4.64473	-0.153733	0.26873	-0.572072	0.569055	0.991848
M509T520	Positive	508.523	520.132	8.66887	0.556465	0.296082	1.87943	0.0642331	0.689
M510T112	Positive	510.421	111.597	1.85995	-0.102115	0.28719	-0.355565	0.723206	0.991848
M510T224	Positive	510.423	224.393	3.73988	-0.276881	0.284375	-0.973648	0.333491	0.949836
M510T353	Positive	510.459	353.086	5.88477	0.0950773	0.285932	0.332517	0.740465	0.991848
M511T112	Positive	511.425	111.597	1.85995	-0.240374	0.278376	-0.863485	0.390738	0.956676
M511T232	Positive	511.425	232.331	3.87218	-0.329828	0.302597	-1.08999	0.279352	0.924378
M512T137	Positive	512.4	136.98	2.283	-0.309563	0.312317	-0.991184	0.324915	0.943223
M516T145	Positive	516.37	144.506	2.40843	0.345256	0.293484	1.1764	0.243308	0.902873
M518T135	Positive	518.388	135.042	2.2507	0.204012	0.289167	0.705517	0.482765	0.973287
M518T188	Positive	518.389	187.988	3.13313	0.026554	0.306368	0.0866734	0.931172	0.992627
M518T82	Positive	518.389	82.0685	1.36781	-0.0976737	0.282557	-0.345678	0.730593	0.991848
M519T173	Positive	519.393	172.755	2.87924	0.278802	0.301236	0.925529	0.357783	0.949836
M519T189	Positive	518.771	188.853	3.14755	0.105352	0.304703	0.345754	0.730536	0.991848
M519T82	Positive	519.396	81.8915	1.36486	0.099019	0.292666	0.338334	0.736096	0.991848
M520T168	Positive	520.404	168.444	2.8074	-0.127587	0.275707	-0.462765	0.644928	0.991848
M521T167	Positive	521.41	167.45	2.79083	-0.117465	0.272161	-0.431602	0.66732	0.991848
M521T67	Positive	521.397	66.743	1.11238	-0.144988	0.274901	-0.527418	0.599525	0.991848
M521T853	Positive	520.564	852.502	14.2084	-0.506157	0.341637	-1.48157	0.142819	0.782405
M521T942	Positive	520.578	942.077	15.7013	-0.580902	0.261509	-2.22135	0.0294726	0.559478
M522T102	Positive	522.419	102.443	1.70738	0.200324	0.290009	0.690749	0.491944	0.973811
M522T1630	Positive	521.524	1629.8	27.1634	0.372027	0.296922	1.25295	0.214279	0.881386
M522T198	Positive	522.418	197.883	3.29806	-0.474659	0.337363	-1.40697	0.163739	0.808444
M523T103	Positive	523.426	103.147	1.71912	0.158488	0.304791	0.51999	0.604665	0.991848
M523T104	Positive	522.805	103.966	1.73277	-0.312883	0.288208	-1.08562	0.281271	0.924378
M523T1630	Positive	522.53	1630.06	27.1676	0.334309	0.296238	1.12852	0.262849	0.903057
M523T217	Positive	523.426	216.648	3.61079	0.0743189	0.272249	0.272982	0.785649	0.992031
M524T153	Positive	524.437	152.669	2.54448	0.0813078	0.304442	0.267071	0.790178	0.992031
M524T1609	Positive	523.54	1608.77	26.8128	-0.275816	0.387466	-0.711845	0.478861	0.973287
M524T1666	Positive	523.54	1666.01	27.7668	-0.00767497	0.329836	-0.023269	0.9815	0.994866
M524T1707	Positive	523.541	1707	28.45	0.0968702	0.286308	0.338343	0.73609	0.991848
M524T261	Positive	524.435	261.026	4.35043	-0.152423	0.303777	-0.501758	0.617368	0.991848
M525T153	Positive	525.442	153.144	2.55239	-0.0423732	0.295718	-0.143289	0.886462	0.992031
M525T1609	Positive	524.545	1609.21	26.8201	-0.113338	0.392221	-0.288965	0.773439	0.992031
M525T163	Positive	524.821	163.44	2.724	0.0605771	0.303993	0.199271	0.842612	0.992031
M525T1707	Positive	524.545	1707.23	28.4538	0.0969086	0.281454	0.344314	0.731614	0.991848
M525T262	Positive	525.441	262.166	4.36943	0.02975	0.339599	0.0876034	0.930435	0.992627
M525T284	Positive	524.824	284.239	4.73732	0.159031	0.28961	0.549122	0.584621	0.991848
M525T361	Positive	524.519	360.694	6.01157	0.115988	0.314007	0.369382	0.712927	0.991848
M526T1609	Positive	525.548	1608.77	26.8128	-0.12054	0.360369	-0.334492	0.738981	0.991848
M526T285	Positive	526.445	284.98	4.74967	0.127842	0.303766	0.420857	0.675113	0.991848
M526T357	Positive	525.523	356.729	5.94548	0.10229	0.289521	0.353308	0.72489	0.991848
M528T166	Negative	528.363	165.861	2.76435	-0.103761	0.289551	-0.358351	0.721129	0.991848
M532T232	Positive	532.418	232.236	3.8706	-0.0702454	0.327635	-0.214401	0.83084	0.992031
M534T1416	Positive	533.598	1415.76	23.596	0.779812	0.436065	1.78829	0.0779361	0.718467
M534T188	Positive	534.369	188.287	3.13812	0.00985799	0.273291	0.0360714	0.971325	0.994866
M535T1416	Positive	534.597	1415.76	23.596	0.816053	0.466218	1.75037	0.084315	0.718467
M535T189	Positive	535.374	188.771	3.14618	0.0246957	0.264467	0.0933792	0.925862	0.992184
M537T1269	Positive	536.507	1269.18	21.153	-0.474756	0.317105	-1.49716	0.138724	0.782405
M537T1335	Positive	536.505	1334.91	22.2486	-0.44479	0.30243	-1.47072	0.145724	0.782405
M538T1264	Positive	537.513	1264.38	21.073	0.0808715	0.340494	0.237512	0.812934	0.992031
M538T1335	Positive	537.51	1334.9	22.2483	-0.397986	0.300716	-1.32346	0.189869	0.838764
M538T344	Positive	538.458	344.376	5.73961	-0.111182	0.28465	-0.390591	0.697253	0.991848
M539T1335	Positive	538.517	1334.9	22.2484	-0.403377	0.301816	-1.3365	0.185595	0.838764
M539T840	Positive	538.589	840.024	14.0004	-0.188782	0.302683	-0.623696	0.534798	0.983212
M540T183	Negative	540.384	183.481	3.05802	-0.26609	0.278358	-0.955929	0.342307	0.949836
M540T189	Positive	540.38	188.854	3.14757	0.0616188	0.308602	0.199671	0.842301	0.992031
M540T89	Negative	540.384	89.197	1.48662	-0.394329	0.289967	-1.35991	0.178101	0.83315
M541T1326	Positive	540.539	1326.35	22.1058	-0.700001	0.395407	-1.77033	0.0809054	0.718467
M541T184	Negative	541.388	184.259	3.07098	-0.269243	0.277051	-0.971817	0.334395	0.949836
M541T89	Negative	541.389	88.772	1.47953	-0.383904	0.29409	-1.30539	0.195915	0.856932
M542T1326	Positive	541.543	1325.51	22.0918	-0.594254	0.404638	-1.46861	0.146295	0.782405
M542T153	Positive	542.392	153.066	2.5511	-0.190785	0.300856	-0.634141	0.527998	0.983212
M542T65	Positive	542.392	65.4645	1.09107	-0.272846	0.292988	-0.931253	0.354835	0.949836
M543T154	Positive	543.397	153.682	2.56136	0.0747703	0.322812	0.231622	0.817489	0.992031
M543T66	Positive	543.397	65.893	1.09822	-0.285122	0.287268	-0.992529	0.324264	0.943223
M544T159	Positive	544.408	158.684	2.64473	-0.0741151	0.2972	-0.249378	0.803779	0.992031
M544T216	Positive	544.406	216.192	3.6032	0.209609	0.288204	0.727296	0.469403	0.97239
M544T70	Positive	544.407	70.455	1.17425	0.0577765	0.282863	0.204256	0.83873	0.992031
M545T168	Positive	545.414	168.275	2.80458	0.131792	0.272551	0.48355	0.630173	0.991848
M545T216	Positive	545.411	216.479	3.60799	0.26152	0.284476	0.919305	0.361006	0.949836
M545T70_1	Positive	544.802	69.851	1.16418	-0.0342116	0.312688	-0.109411	0.913181	0.992031
M545T70_2	Positive	545.414	70.2105	1.17018	0.0877046	0.279923	0.313317	0.754946	0.992031
M546T182	Positive	546.423	182.366	3.03943	0.185586	0.321895	0.57654	0.566048	0.991848
M546T277	Positive	546.421	276.952	4.61587	0.283169	0.317653	0.891441	0.375662	0.952092
M546T90	Positive	546.424	90.28	1.50467	0.0854037	0.276339	0.309054	0.758173	0.992031
M547T185	Positive	547.429	185.339	3.08898	-0.114497	0.282777	-0.404901	0.686751	0.991848
M547T284	Positive	547.427	283.718	4.72863	0.346031	0.317672	1.08927	0.279667	0.924378
M547T91	Positive	547.432	91.3715	1.52286	0.194124	0.288226	0.673513	0.502777	0.973811
M548T1008	Positive	547.545	1008.05	16.8008	0.241737	0.266073	0.908539	0.366624	0.951233
M548T1628	Positive	547.542	1627.83	27.1305	0.159637	0.289406	0.5516	0.58293	0.991848
M548T1665	Positive	547.543	1665.07	27.7512	0.138781	0.29611	0.468681	0.640713	0.991848
M548T198	Positive	548.432	198.197	3.30328	0.256243	0.271843	0.942613	0.349031	0.949836
M548T247	Positive	548.44	246.541	4.10902	-0.0307414	0.27233	-0.112883	0.910438	0.992031
M548T285	Positive	548.432	285.237	4.75395	0.387005	0.317436	1.21916	0.226763	0.891574
M549T1050	Positive	548.612	1049.66	17.4944	-0.356832	0.284734	-1.25321	0.214183	0.881386
M549T1629	Positive	548.547	1628.9	27.1483	0.0631984	0.290995	0.21718	0.828682	0.992031
M549T246	Positive	549.444	246.412	4.10687	-0.0446765	0.27668	-0.161474	0.872172	0.992031
M550T1073	Positive	549.559	1073.17	17.8861	0.150951	0.300062	0.503066	0.616454	0.991848
M550T1594	Positive	549.558	1594.19	26.5698	0.112763	0.304754	0.370015	0.712457	0.991848
M550T1664	Positive	549.558	1663.71	27.7284	0.029182	0.290284	0.100529	0.920204	0.992031
M550T1706	Positive	549.559	1706.39	28.4398	0.0327693	0.295448	0.110914	0.911993	0.992031
M550T1749	Positive	549.559	1749.36	29.156	0.172079	0.296618	0.580138	0.563633	0.991848
M550T315	Positive	550.456	314.804	5.24673	0.00576623	0.300966	0.0191591	0.984767	0.995589
M551T1015	Positive	550.699	1015.37	16.9229	0.419099	0.422121	0.99284	0.324113	0.943223
M551T1073	Positive	550.567	1073.24	17.8873	0.218851	0.317083	0.6902	0.492287	0.973811
M551T1416	Positive	550.629	1415.76	23.596	0.481381	0.359262	1.33992	0.184486	0.838764
M551T1664	Positive	550.563	1664.2	27.7366	0.0669546	0.294381	0.227442	0.820725	0.992031
M551T1707	Positive	550.564	1706.65	28.4442	0.0395758	0.294663	0.134309	0.893533	0.992031
M551T1749	Positive	550.563	1749.21	29.1535	0.230721	0.294589	0.783197	0.43608	0.97239
M551T315	Positive	551.461	314.926	5.24877	-0.111992	0.289962	-0.386231	0.700465	0.991848
M551T512	Positive	551.496	511.949	8.53248	-0.303956	0.323269	-0.940256	0.35023	0.949836
M552T1131	Positive	551.573	1131.04	18.8507	0.0965353	0.314722	0.306732	0.759932	0.992031
M552T1746	Positive	551.574	1746.33	29.1056	-0.311228	0.276675	-1.12489	0.264373	0.903057
M552T1792	Positive	551.576	1792	29.8666	-0.138147	0.315466	-0.437916	0.662758	0.991848
M552T1844	Positive	551.574	1843.62	30.727	-0.0269608	0.292796	-0.0920805	0.92689	0.992627
M552T410	Positive	552.472	410.408	6.84013	-0.159328	0.307579	-0.518006	0.606042	0.991848
M553T1131	Positive	552.579	1131.36	18.856	-0.0182788	0.28979	-0.0630762	0.949881	0.994564
M553T1747	Positive	552.581	1747.26	29.121	-0.241215	0.308147	-0.782792	0.436316	0.97239
M553T1792	Positive	552.58	1791.93	29.8655	-0.134659	0.329823	-0.408277	0.684282	0.991848
M553T1844	Positive	552.579	1843.68	30.728	-0.0925193	0.297229	-0.311273	0.756493	0.992031
M553T526	Positive	552.547	526.27	8.77117	0.393095	0.325549	1.20749	0.231197	0.891574
M558T168	Positive	558.37	167.666	2.79443	-0.0931006	0.280196	-0.332269	0.740652	0.991848
M558T69	Positive	558.369	69.337	1.15562	-0.426369	0.287254	-1.48429	0.142096	0.782405
M560T217	Positive	560.385	216.724	3.61207	0.220487	0.285085	0.773407	0.441813	0.97239
M560T694	Positive	559.543	694.191	11.5698	-0.870281	0.324317	-2.68343	0.00903486	0.385543
M562T1491	Positive	561.631	1491.08	24.8513	0.805548	0.432315	1.86333	0.0664935	0.700854
M562T285	Positive	562.402	285.235	4.75391	0.133144	0.293107	0.454248	0.651017	0.991848
M563T285	Positive	563.407	284.849	4.74749	0.204805	0.277469	0.738118	0.462842	0.97239
M564T164	Negative	564.387	163.762	2.72937	-0.493838	0.279283	-1.76824	0.0812572	0.718467
M564T75	Negative	564.387	74.695	1.24492	-0.802525	0.279286	-2.87349	0.00533203	0.385543
M565T164	Negative	565.39	164.025	2.73375	-0.41247	0.278917	-1.47882	0.143549	0.782405
M565T840	Positive	564.592	840.145	14.0024	-0.163422	0.360368	-0.453487	0.651562	0.991848
M566T1094	Positive	565.635	1094.15	18.2358	1.22566	0.436488	2.80801	0.0064111	0.385543
M566T169	Positive	566.398	168.809	2.81348	0.259925	0.274176	0.948022	0.346289	0.949836
M566T212	Negative	566.402	211.527	3.52545	-0.129316	0.288222	-0.448667	0.655019	0.991848
M566T69	Positive	566.399	68.6885	1.14481	-0.084078	0.298717	-0.281464	0.779162	0.992031
M567T170	Positive	567.401	169.781	2.82969	0.160419	0.267281	0.600187	0.550266	0.98815
M568T167	Positive	568.413	166.606	2.77677	-0.275303	0.289144	-0.952131	0.344216	0.949836
M568T278	Negative	568.418	278.398	4.63997	-0.181491	0.271646	-0.668115	0.506197	0.973811
M568T67	Positive	568.412	66.678	1.1113	-0.359153	0.280444	-1.28066	0.204423	0.870692
M569T167	Positive	569.418	166.583	2.77638	-0.229873	0.285422	-0.805379	0.423253	0.971298
M569T279	Negative	569.422	278.612	4.64353	-0.187624	0.277053	-0.677211	0.500442	0.973811
M569T375	Positive	568.549	374.919	6.24864	0.0406732	0.431381	0.0942862	0.925144	0.99212
M569T644	Positive	568.501	643.618	10.727	-0.917909	0.330771	-2.77506	0.0070267	0.385543
M569T67	Positive	569.416	66.7765	1.11294	-0.440036	0.281042	-1.56573	0.121796	0.764547
M570T190	Positive	570.427	189.626	3.16043	-0.122366	0.272757	-0.448624	0.65505	0.991848
M570T376	Positive	569.553	375.596	6.25993	0.0328702	0.316622	0.103815	0.917605	0.992031
M570T78	Positive	570.397	77.849	1.29748	0.0432242	0.292868	0.147589	0.88308	0.992031
M571T190	Positive	571.436	189.679	3.16132	-0.0721861	0.272716	-0.264694	0.792002	0.992031
M572T235	Positive	572.444	235.396	3.92327	0.170031	0.289301	0.587729	0.558553	0.991848
M574T1041	Positive	573.561	1040.87	17.3478	0.170959	0.319619	0.534884	0.594378	0.991848
M574T1664	Positive	573.561	1663.62	27.727	-0.00716429	0.288656	-0.0248194	0.980268	0.994866
M574T1706	Positive	573.561	1705.55	28.4258	-0.0285982	0.297742	-0.0960502	0.923748	0.99212
M575T1664	Positive	574.564	1664.44	27.7406	0.0559988	0.285283	0.196292	0.844935	0.992031
M576T1108	Positive	575.575	1107.53	18.4588	0.0315226	0.307837	0.1024	0.918724	0.992031
M576T1628	Positive	575.576	1627.53	27.1255	0.0150029	0.289986	0.0517367	0.958882	0.994866
M576T1702	Positive	575.577	1701.87	28.3646	-0.256579	0.322276	-0.796148	0.428563	0.97239
M576T1747	Positive	575.577	1747.23	29.1205	-0.156493	0.292568	-0.534894	0.594371	0.991848
M576T1790	Positive	575.577	1789.76	29.8293	-0.154609	0.314568	-0.491497	0.62457	0.991848
M576T709	Positive	575.577	708.822	11.8137	-0.343454	0.295496	-1.16229	0.248954	0.903057
M576T848	Positive	575.576	848.046	14.1341	-0.170341	0.277962	-0.612821	0.541926	0.983212
M576T970	Positive	575.578	969.505	16.1584	-0.491704	0.270145	-1.82015	0.0728924	0.712409
M577T1107	Positive	576.575	1107.46	18.4577	0.0442308	0.302111	0.146406	0.88401	0.992031
M577T1147	Positive	576.635	1147.21	19.1202	-0.10594	0.313632	-0.337783	0.73651	0.991848
M577T1148	Positive	576.647	1147.83	19.1305	-0.427872	0.297717	-1.43718	0.154999	0.793333
M577T1627	Positive	576.507	1627.32	27.1219	0.0136583	0.295353	0.0462441	0.963244	0.994866
M577T1747	Positive	576.574	1747.33	29.1222	-0.0524223	0.291639	-0.179751	0.857853	0.992031
M577T1790	Positive	576.574	1789.74	29.8291	0.110109	0.291513	0.377715	0.706754	0.991848
M577T706	Positive	576.568	705.935	11.7656	-0.520542	0.362647	-1.43539	0.155505	0.793333
M577T848	Positive	576.574	847.55	14.1258	-0.209916	0.279336	-0.751481	0.454813	0.97239
M578T1107	Positive	577.578	1107.15	18.4525	0.121505	0.30062	0.404183	0.687277	0.991848
M578T1166	Positive	577.59	1165.69	19.4282	-0.0267259	0.305661	-0.0874363	0.930567	0.992627
M578T1599	Positive	577.594	1599.09	26.6516	0.272282	0.337174	0.807541	0.422015	0.971298
M578T1706	Positive	577.591	1706.19	28.4366	0.0842877	0.294837	0.285879	0.775792	0.992031
M578T1788	Positive	577.592	1787.99	29.7998	-0.380949	0.304687	-1.2503	0.215239	0.884019
M578T1843	Positive	577.592	1843.16	30.7193	-0.0292683	0.296461	-0.0987256	0.921631	0.992031
M578T1897	Positive	577.591	1897.49	31.6248	-0.222214	0.308054	-0.721347	0.473032	0.97239
M578T915	Positive	577.591	914.608	15.2435	-0.269337	0.291709	-0.923309	0.35893	0.949836
M579T1166	Positive	578.597	1166.31	19.4385	-0.0245159	0.308452	-0.0794805	0.936871	0.992945
M579T1490	Positive	578.651	1490.48	24.8413	0.560582	0.385398	1.45455	0.150139	0.782405
M579T1706	Positive	578.597	1706.26	28.4376	0.0289136	0.296782	0.0974235	0.922661	0.992031
M579T1789	Positive	578.598	1788.61	29.8101	-0.312519	0.299939	-1.04194	0.300925	0.93007
M579T1843	Positive	578.596	1843.12	30.7187	-0.156737	0.295028	-0.531261	0.596873	0.991848
M579T1897	Positive	578.597	1897.49	31.6248	-0.035663	0.312677	-0.114057	0.90951	0.992031
M579T914	Positive	578.595	914.22	15.237	-0.308186	0.291549	-1.05706	0.294017	0.925972
M580T1166	Positive	579.602	1166.19	19.4364	0.0401082	0.314288	0.127616	0.898809	0.992031
M580T1221	Positive	579.606	1221.14	20.3524	0.20842	0.280046	0.744235	0.459156	0.97239
M580T1897	Positive	579.604	1897.49	31.6248	-0.118689	0.29257	-0.405679	0.686182	0.991848
M580T1961	Positive	579.609	1961.34	32.6891	-0.0443905	0.30814	-0.14406	0.885856	0.992031
M580T2028	Positive	579.607	2028.33	33.8056	0.106036	0.31262	0.339185	0.735458	0.991848
M581T1222	Positive	580.616	1222.1	20.3684	0.0311817	0.281868	0.110625	0.912221	0.992031
M583T1006	Positive	582.585	1006.29	16.7715	0.25385	0.319826	0.793712	0.429971	0.97239
M584T1010	Positive	583.584	1010.19	16.8365	-0.566861	0.280893	-2.01806	0.0473115	0.640131
M585T1073	Positive	584.597	1072.9	17.8816	0.229568	0.311396	0.737223	0.463382	0.97239
M587T1133	Positive	586.613	1133.33	18.8889	0.288901	0.31825	0.90778	0.367023	0.951233
M588T1131	Positive	587.615	1131.45	18.8575	0.0414386	0.310584	0.133422	0.894232	0.992031
M588T166	Negative	588.389	165.714	2.7619	-0.216519	0.312395	-0.693095	0.49048	0.973811
M590T1075	Positive	589.554	1074.74	17.9124	0.517559	0.312977	1.65367	0.102549	0.746798
M590T167	Positive	590.401	167.126	2.78544	-0.289409	0.288245	-1.00404	0.318722	0.943223
M591T1196	Positive	590.662	1195.82	19.9304	-0.294313	0.301712	-0.975475	0.332591	0.949836
M592T1135	Positive	591.569	1134.72	18.9119	-0.0598725	0.326715	-0.183256	0.855112	0.992031
M593T657	Positive	592.544	656.818	10.947	-0.28854	0.330172	-0.873908	0.385074	0.95418
M594T1107	Positive	593.588	1106.84	18.4473	0.283583	0.317255	0.893862	0.374374	0.952092
M594T657	Positive	593.549	657.423	10.9571	-0.34522	0.33338	-1.03551	0.303894	0.932601
M595T781	Positive	594.56	780.793	13.0132	-0.461423	0.302405	-1.52584	0.13143	0.772138
M596T1166	Positive	595.604	1165.61	19.4268	-0.0102548	0.31836	-0.0322113	0.974393	0.994866
M596T781	Positive	595.564	781.099	13.0183	-0.284062	0.305842	-0.928787	0.356103	0.949836
M597T1166	Positive	596.613	1166.21	19.4368	0.0503735	0.322173	0.156355	0.87619	0.992031
M597T520	Positive	596.584	519.647	8.66078	-0.283954	0.386795	-0.73412	0.46526	0.97239
M600T1079	Positive	599.578	1079.23	17.9872	0.00942145	0.294245	0.0320191	0.974545	0.994866
M600T1703	Positive	599.579	1702.78	28.3796	-0.23885	0.299597	-0.797238	0.427934	0.97239
M600T854	Positive	599.578	853.83	14.2305	-0.0129234	0.29662	-0.043569	0.965369	0.994866
M600T972	Positive	599.579	972.378	16.2063	-0.274017	0.256893	-1.06665	0.289692	0.925972
M601T1116	Positive	600.584	1116.26	18.6043	0.261977	0.598924	0.437414	0.663121	0.991848
M601T853	Positive	600.579	853.287	14.2214	0.0122873	0.293418	0.0418764	0.966713	0.994866
M602T1138	Positive	601.592	1138.26	18.9709	-0.0964687	0.312592	-0.308609	0.75851	0.992031
M602T1665	Positive	601.594	1664.6	27.7434	-0.0476385	0.294053	-0.162007	0.871754	0.992031
M602T1789	Positive	601.596	1788.73	29.8122	-0.350272	0.311907	-1.123	0.265168	0.903534
M602T1842	Positive	601.595	1841.77	30.6962	-0.316794	0.299698	-1.05704	0.294026	0.925972
M602T884	Positive	601.592	883.608	14.7268	-0.29066	0.313968	-0.925762	0.357662	0.949836
M603T1139	Positive	602.596	1138.55	18.9758	-0.0196161	0.320756	-0.0611558	0.951405	0.994866
M603T1178	Positive	602.662	1177.66	19.6277	0.000122734	0.300848	0.000407959	0.999676	0.999777
M603T1665	Positive	602.598	1664.73	27.7455	0.0165736	0.289198	0.0573089	0.954458	0.994866
M603T1789	Positive	602.6	1788.86	29.8143	-0.147276	0.302941	-0.486152	0.628336	0.991848
M603T1842	Positive	602.599	1841.56	30.6926	-0.343948	0.302452	-1.1372	0.259226	0.903057
M604T1067	Positive	603.612	1067.26	17.7876	-0.422348	0.274617	-1.53795	0.128444	0.772138
M604T1139	Positive	603.601	1138.68	18.978	0.0242743	0.314796	0.0771112	0.938749	0.992945
M604T1196	Positive	603.608	1195.82	19.9303	0.112499	0.338559	0.332288	0.740637	0.991848
M604T1750	Positive	603.61	1749.91	29.1652	0.162135	0.298392	0.543361	0.58856	0.991848
M604T1897	Positive	603.61	1897.01	31.6169	-0.0983546	0.316999	-0.310268	0.757253	0.992031
M604T1961	Positive	603.609	1961.47	32.6912	0.0174765	0.32697	0.0534498	0.957522	0.994866
M604T952	Positive	603.609	952.497	15.8749	-0.330177	0.307114	-1.0751	0.285921	0.925972
M605T1069	Positive	604.615	1068.69	17.8116	-0.442129	0.28152	-1.57051	0.120682	0.764547
M605T1196	Positive	604.608	1195.85	19.9308	0.113216	0.338996	0.333973	0.73937	0.991848
M605T1234	Positive	604.678	1234.18	20.5696	-0.466893	0.413093	-1.13024	0.262128	0.903057
M605T1751	Positive	604.614	1750.53	29.1755	0.134227	0.292262	0.459271	0.647423	0.991848
M605T1897	Positive	604.616	1897.01	31.6169	-0.136794	0.304547	-0.449173	0.654656	0.991848
M605T1961	Positive	604.614	1961.35	32.6892	0.0181149	0.326427	0.0554946	0.955898	0.994866
M605T953	Positive	604.615	953.172	15.8862	-0.322819	0.308339	-1.04696	0.298619	0.926056
M606T1013	Positive	605.627	1012.6	16.8767	-0.185345	0.297746	-0.622495	0.535583	0.983212
M606T1234	Positive	605.632	1234.17	20.5695	-0.162517	0.418711	-0.388136	0.69906	0.991848
M606T1897	Positive	605.62	1897.49	31.6248	-0.0285478	0.317982	-0.0897782	0.928713	0.992627
M606T1959	Positive	605.623	1958.52	32.642	-0.102796	0.321749	-0.319493	0.750278	0.992031
M606T2027	Positive	605.626	2027.45	33.7909	0.128068	0.313811	0.408106	0.684407	0.991848
M606T953	Positive	605.621	953.165	15.8861	-0.412314	0.310571	-1.3276	0.188504	0.838764
M607T1011	Positive	606.629	1011.34	16.8557	-0.212926	0.300355	-0.708915	0.480666	0.973287
M607T1124	Positive	607.464	1123.78	18.7297	0.37803	0.522103	0.724052	0.47138	0.97239
M607T1253	Positive	606.668	1253.14	20.8857	0.121969	0.343293	0.35529	0.723411	0.991848
M608T1135	Positive	607.542	1135.07	18.9179	0.186602	0.334397	0.558025	0.578558	0.991848
M608T1256	Positive	607.687	1255.97	20.9328	-0.239218	0.338967	-0.705727	0.482635	0.973287
M608T1302	Positive	607.638	1301.91	21.6984	0.132961	0.329633	0.40336	0.687879	0.991848
M609T1043	Positive	608.603	1043.07	17.3846	0.183097	0.295845	0.618893	0.53794	0.983212
M609T1304	Positive	608.683	1303.87	21.7311	-0.284655	0.341921	-0.832515	0.407871	0.968782
M609T698	Positive	608.54	697.504	11.6251	-0.136005	0.316618	-0.429555	0.668802	0.991848
M610T1055	Positive	609.606	1055.12	17.5854	-0.30907	0.336767	-0.917756	0.361811	0.949836
M610T698	Positive	609.544	697.829	11.6305	-0.167702	0.31291	-0.535942	0.59365	0.991848
M611T1107	Positive	610.615	1107.15	18.4525	0.00394709	0.316588	0.0124676	0.990087	0.998039
M612T1109	Positive	611.619	1108.8	18.4799	0.00680857	0.306995	0.0221781	0.982367	0.994866
M613T1108	Positive	612.623	1108.36	18.4726	-0.209721	0.296225	-0.707978	0.481245	0.973287
M613T1166	Positive	612.631	1165.59	19.4266	0.0151014	0.319498	0.0472662	0.962432	0.994866
M613T1405	Positive	612.664	1405.43	23.4238	0.822615	0.481497	1.70845	0.0918603	0.741939
M613T1518	Positive	612.648	1517.63	25.2938	0.217667	0.327271	0.665098	0.508113	0.973811
M613T370	Positive	612.58	370.432	6.17386	-0.142642	0.383012	-0.372421	0.710674	0.991848
M614T1165	Positive	613.635	1165.49	19.4249	0.0121312	0.320129	0.0378947	0.969877	0.994866
M614T1518	Positive	613.652	1517.57	25.2928	0.274181	0.334054	0.820769	0.414487	0.971298
M614T285	Positive	614.419	284.549	4.74248	0.170084	0.3086	0.551148	0.583238	0.991848
M614T370	Positive	613.585	370.366	6.17277	-0.353857	0.313041	-1.13039	0.262065	0.903057
M615T1166	Positive	614.637	1166.02	19.4336	0.162518	0.311314	0.522039	0.603245	0.991848
M615T1222	Positive	614.647	1222.05	20.3675	0.109116	0.291167	0.374756	0.708943	0.991848
M615T1583	Positive	614.662	1582.95	26.3826	-0.0379511	0.310829	-0.122096	0.903163	0.992031
M616T1108	Positive	615.573	1107.84	18.4639	0.241406	0.313115	0.770983	0.44324	0.97239
M616T1583	Positive	615.667	1582.84	26.3807	-0.0441601	0.310686	-0.142137	0.887368	0.992031
M617T1108	Positive	616.576	1107.96	18.4659	0.303902	0.310485	0.978795	0.330959	0.947558
M617T1224	Positive	616.676	1224.48	20.408	0.14459	0.333683	0.433317	0.66608	0.991848
M617T1583	Positive	616.672	1583.09	26.3849	-0.0675693	0.304914	-0.221601	0.825252	0.992031
M618T1080	Positive	617.589	1079.52	17.992	-0.0689542	0.293495	-0.234942	0.814921	0.992031
M618T1165	Positive	617.588	1165.32	19.422	0.171875	0.31797	0.540538	0.590494	0.991848
M618T1518	Positive	617.603	1517.77	25.2962	0.018124	0.323775	0.0559774	0.955515	0.994866
M619T1078	Positive	618.596	1078.19	17.9698	0.108354	0.299201	0.362144	0.718305	0.991848
M619T1165	Positive	618.591	1165.3	19.4217	0.186413	0.318874	0.584597	0.560646	0.991848
M619T1273	Positive	618.694	1273.43	21.2238	-0.480113	0.342207	-1.40299	0.164918	0.811362
M620T1139	Positive	619.605	1138.61	18.9768	-0.181564	0.332315	-0.54636	0.586508	0.991848
M620T1222	Positive	619.602	1222.05	20.3676	0.199935	0.318969	0.626815	0.532763	0.983212
M620T1273	Positive	619.698	1273.4	21.2233	-0.486579	0.347071	-1.40196	0.165224	0.811422
M620T1584	Positive	619.62	1583.84	26.3973	-0.0952519	0.372836	-0.255479	0.799081	0.992031
M621T1139	Positive	620.604	1138.62	18.977	-0.154015	0.323742	-0.475733	0.635705	0.991848
M621T1178	Positive	620.676	1178.23	19.6372	-0.254736	0.338623	-0.75227	0.454341	0.97239
M621T1226	Negative	620.66	1226.1	20.435	-0.571022	0.297911	-1.91675	0.0592384	0.678415
M621T1296	Positive	620.706	1295.88	21.598	-0.356625	0.328552	-1.08544	0.281346	0.924378
M622T1195	Positive	621.621	1194.98	19.9163	0.0835712	0.345633	0.241792	0.809629	0.992031
M623T1233	Positive	622.687	1233.16	20.5526	-0.27474	0.398201	-0.689953	0.492441	0.973811
M624T1234	Positive	623.692	1234.05	20.5676	-0.210838	0.378646	-0.556821	0.579377	0.991848
M624T961	Positive	623.582	961.219	16.0203	-0.629744	0.269189	-2.33941	0.0220917	0.513163
M625T1257	Positive	624.704	1256.65	20.9441	0.0843918	0.300396	0.280935	0.779566	0.992031
M626T1696	Positive	625.67	1696.03	28.2672	-0.170733	0.362872	-0.470503	0.639418	0.991848
M626T889	Positive	625.596	888.964	14.8161	0.583853	0.319933	1.82492	0.0721606	0.711297
M628T1065	Positive	627.613	1064.98	17.7496	-0.327341	0.279987	-1.16913	0.246208	0.903057
M628T846	Positive	627.614	846.234	14.1039	-0.680252	0.423013	-1.60811	0.112187	0.764547
M628T928	Positive	627.612	927.594	15.4599	0.131603	0.338249	0.389072	0.698371	0.991848
M629T1070	Positive	628.617	1070.42	17.8403	-0.399208	0.257966	-1.54752	0.126122	0.768661
M629T1209	Positive	628.632	1208.88	20.148	0.934824	0.564314	1.65657	0.101959	0.745524
M629T1634	Positive	628.68	1633.52	27.2254	-0.0880937	0.305332	-0.288517	0.77378	0.992031
M629T933	Positive	628.617	932.569	15.5428	0.0474885	0.337728	0.140612	0.888569	0.992031
M630T1209	Positive	629.632	1208.9	20.1484	0.959377	0.529142	1.81308	0.0739874	0.714995
M630T1634	Positive	629.685	1633.71	27.2286	-0.220781	0.300684	-0.734262	0.465173	0.97239
M630T984	Positive	629.627	984.432	16.4072	-0.193904	0.293677	-0.660262	0.511192	0.973811
M631T1250	Positive	630.694	1249.52	20.8254	-0.746797	0.331413	-2.25337	0.0272819	0.541713
M631T984	Positive	630.632	984.478	16.408	-0.126934	0.280894	-0.451893	0.652705	0.991848
M632T1108	Positive	631.548	1108.07	18.4678	0.299838	0.310732	0.964942	0.337804	0.949836
M632T1250	Positive	631.699	1250.14	20.8356	-0.535177	0.320669	-1.66894	0.0994724	0.745524
M632T989	Positive	631.636	989.121	16.4854	-0.171049	0.291415	-0.586959	0.559067	0.991848
M633T1021	Positive	632.605	1021.27	17.0212	0.311128	0.327424	0.950229	0.345175	0.949836
M633T1311	Positive	632.709	1310.54	21.8423	-0.416477	0.340635	-1.22265	0.225449	0.891574
M634T1165	Positive	633.563	1165.14	19.419	0.216123	0.32202	0.671149	0.504273	0.973811
M634T1209	Positive	633.575	1209.04	20.1507	1.26684	0.547416	2.31422	0.0235121	0.51833
M634T1311	Positive	633.714	1311.21	21.8534	-0.450858	0.333976	-1.34997	0.181255	0.83656
M635T1080	Positive	634.618	1080.29	18.0049	-0.0385923	0.298448	-0.12931	0.897473	0.992031
M635T1165	Positive	634.566	1165.34	19.4223	0.216493	0.318218	0.680329	0.498478	0.973811
M635T1225	Positive	634.693	1224.69	20.4116	-0.218523	0.342682	-0.637685	0.525702	0.982164
M635T1267	Negative	634.677	1266.68	21.1114	-0.548509	0.301521	-1.81914	0.0730477	0.712409
M635T1321	Positive	634.723	1321.2	22.02	-0.273583	0.338324	-0.808642	0.421385	0.971298
M636T1080	Positive	635.622	1080.27	18.0045	-0.0473268	0.304042	-0.155659	0.876737	0.992031
M636T1165	Positive	635.564	1165.1	19.4183	0.0642871	0.312007	0.206044	0.837338	0.992031
M636T1222	Positive	635.58	1222.11	20.3684	0.527472	0.315702	1.67079	0.0991041	0.745524
M636T1332	Positive	635.73	1332.45	22.2075	-0.193595	0.338597	-0.571757	0.569267	0.991848
M637T1139	Positive	636.63	1139.19	18.9864	-0.0993241	0.33719	-0.294564	0.769174	0.992031
M637T1273	Positive	636.706	1273.35	21.2225	-0.576468	0.335441	-1.71854	0.089996	0.734879
M637T1377	Positive	636.741	1376.75	22.9459	-0.257736	0.340656	-0.756587	0.451766	0.97239
M638T1139	Positive	637.637	1138.56	18.976	-0.161829	0.333606	-0.485089	0.629086	0.991848
M638T1273	Positive	637.711	1273.45	21.2242	-0.559052	0.336764	-1.66007	0.10125	0.745524
M638T1377	Positive	637.747	1376.75	22.9459	-0.230549	0.334678	-0.688868	0.49312	0.973811
M639T1139	Positive	638.645	1138.57	18.9761	-0.036431	0.346512	-0.105137	0.91656	0.992031
M639T1196	Positive	638.647	1195.8	19.9299	0.0988549	0.345777	0.285892	0.775782	0.992031
M639T1295	Positive	638.722	1295.02	21.5837	-0.30946	0.33973	-0.910901	0.365387	0.951233
M639T1547	Positive	638.666	1547.35	25.7892	-0.12251	0.298777	-0.410041	0.682994	0.991848
M640T1078	Positive	639.575	1078.41	17.9735	0.148763	0.294074	0.505869	0.614494	0.991848
M640T1139	Positive	639.656	1138.63	18.9771	-0.18358	0.349634	-0.525062	0.601153	0.991848
M640T1195	Positive	639.654	1195.35	19.9226	0.068731	0.341541	0.201238	0.84108	0.992031
M640T1547	Positive	639.67	1547.28	25.788	-0.305535	0.292069	-1.04611	0.299011	0.92623
M641T1078	Positive	640.579	1078.3	17.9717	0.172015	0.294927	0.583246	0.56155	0.991848
M641T1195	Positive	640.661	1194.97	19.9161	0.0742641	0.341248	0.217625	0.828337	0.992031
M641T1252	Positive	640.666	1251.58	20.8596	0.0367185	0.327075	0.112263	0.910927	0.992031
M641T1613	Positive	640.682	1612.54	26.8757	-0.038441	0.296608	-0.129602	0.897243	0.992031
M641T513	Positive	640.615	512.533	8.54222	-0.356098	0.318971	-1.1164	0.267964	0.906767
M642T1077	Positive	641.591	1077.46	17.9576	-0.121301	0.291875	-0.415592	0.678944	0.991848
M642T1138	Positive	641.59	1137.91	18.9652	0.179064	0.344004	0.52053	0.604291	0.991848
M642T1252	Positive	641.669	1251.58	20.8597	-0.0216879	0.326195	-0.0664875	0.947174	0.994564
M642T1501	Positive	641.606	1500.58	25.0097	-0.0847013	0.323808	-0.261579	0.794393	0.992031
M642T1613	Positive	641.687	1612.62	26.877	-0.0518341	0.297112	-0.17446	0.861994	0.992031
M643T1138	Positive	642.596	1137.69	18.9616	0.304785	0.339411	0.897981	0.372189	0.952092
M643T1301	Positive	642.672	1300.59	21.6765	0.153993	0.315864	0.487528	0.627366	0.991848
M643T1613	Positive	642.694	1612.76	26.8793	-0.107779	0.308148	-0.349764	0.727537	0.991848
M643T1696	Positive	642.7	1696.11	28.2685	-0.516246	0.341533	-1.51156	0.135024	0.782405
M644T1137	Positive	643.606	1136.8	18.9467	0.0848706	0.322283	0.263342	0.79304	0.992031
M644T1193	Positive	643.607	1192.53	19.8755	0.772403	0.307959	2.50814	0.0143911	0.454694
M644T1546	Positive	643.622	1545.84	25.764	-0.387887	0.324938	-1.19373	0.236503	0.895403
M644T1613	Positive	643.701	1612.66	26.8776	0.106364	0.287477	0.369991	0.712475	0.991848
M644T1696	Positive	643.704	1696.18	28.2697	-0.584107	0.335413	-1.74146	0.0858748	0.723196
M645T1137	Positive	644.617	1136.54	18.9423	0.218452	0.309333	0.706203	0.482341	0.973287
M645T1192	Positive	644.611	1192.38	19.873	0.840321	0.353949	2.37413	0.0202591	0.513163
M645T1235	Positive	644.674	1234.64	20.5774	-0.520929	0.352259	-1.47882	0.143549	0.782405
M645T1696	Positive	644.707	1696.16	28.2694	-0.506673	0.327332	-1.54788	0.126035	0.768661
M646T1192	Positive	645.615	1192.29	19.8716	0.621257	0.350683	1.77156	0.0806986	0.718467
M646T1244	Positive	645.637	1243.96	20.7326	0.0573046	0.312385	0.183442	0.854967	0.992031
M646T1612	Positive	645.641	1612.07	26.8679	-0.149359	0.29553	-0.505394	0.614826	0.991848
M647T1243	Negative	646.678	1243.37	20.7228	-0.772228	0.273423	-2.8243	0.00612532	0.385543
M647T1252	Positive	646.634	1252.46	20.8744	0.178241	0.333942	0.533749	0.595159	0.991848
M647T1338	Positive	646.729	1338.43	22.3071	-0.666168	0.350569	-1.90025	0.0614048	0.680541
M647T1612	Positive	646.646	1612.13	26.8689	0.0115889	0.295678	0.0391943	0.968844	0.994866
M648T1320	Positive	647.543	1320.31	22.0051	0.298341	0.532465	0.560301	0.577014	0.991848
M648T1339	Positive	647.726	1338.96	22.3161	-0.370136	0.319558	-1.15827	0.25058	0.903057
M648T1579	Positive	647.656	1579.25	26.3208	0.195476	0.296925	0.658336	0.512422	0.973811
M648T1694	Positive	647.657	1694.15	28.2358	0.19563	0.295623	0.661755	0.51024	0.973811
M648T641	Positive	647.591	641.176	10.6863	0.689077	0.304762	2.26104	0.0267796	0.535592
M649T1250	Positive	648.708	1250.01	20.8335	-0.606485	0.330727	-1.8338	0.0708169	0.705612
M649T1306	Negative	648.695	1305.52	21.7587	-0.394922	0.290249	-1.36063	0.177874	0.83315
M649T1321	Positive	648.541	1321.03	22.0172	0.280417	0.536366	0.522809	0.602713	0.991848
M649T1579	Positive	648.66	1579.25	26.3208	0.187183	0.296036	0.6323	0.529194	0.983212
M649T641	Positive	648.594	641.178	10.6863	0.849667	0.372552	2.28067	0.0255296	0.527336
M650T1249	Positive	649.711	1248.97	20.8161	-0.675248	0.341849	-1.97528	0.05207	0.655066
M650T1306	Negative	649.698	1305.5	21.7584	-0.417047	0.284874	-1.46397	0.147554	0.782405
M650T1321	Positive	649.544	1321.09	22.0182	0.201685	0.371159	0.543393	0.588538	0.991848
M650T1579	Positive	649.665	1579.21	26.3201	0.192326	0.287084	0.66993	0.505046	0.973811
M650T1644	Positive	649.673	1644.05	27.4009	-0.161559	0.303733	-0.531912	0.596425	0.991848
M651T1252	Positive	650.722	1252.14	20.869	0.292895	0.316631	0.925034	0.358038	0.949836
M651T1312	Positive	650.718	1311.81	21.8635	-0.432123	0.339991	-1.27098	0.207826	0.876537
M651T1644	Positive	650.678	1643.75	27.3958	-0.474617	0.301853	-1.57235	0.120254	0.764547
M652T1311	Positive	651.728	1311.14	21.8523	-0.489267	0.343877	-1.4228	0.159113	0.796743
M652T1642	Positive	651.681	1642.1	27.3683	-0.133323	0.358345	-0.372051	0.710948	0.991848
M652T1732	Positive	651.689	1732.35	28.8725	-0.492346	0.344199	-1.43041	0.156924	0.7967
M652T949	Positive	651.622	948.807	15.8134	-0.379162	0.293881	-1.29019	0.201114	0.867173
M653T1332	Positive	652.738	1332.45	22.2075	-0.133881	0.33678	-0.397533	0.692151	0.991848
M653T1596	Positive	652.685	1595.58	26.593	-0.304203	0.314054	-0.968632	0.335972	0.949836
M653T1733	Positive	652.693	1732.83	28.8805	-0.211913	0.31975	-0.662745	0.50961	0.973811
M653T950	Positive	652.626	949.75	15.8292	-0.384696	0.281601	-1.3661	0.176159	0.829703
M654T1333	Positive	653.745	1333.07	22.2178	-0.15231	0.316149	-0.481766	0.631433	0.991848
M654T1595	Positive	653.688	1595.45	26.5908	-0.35422	0.308047	-1.14989	0.253994	0.903057
M654T974	Positive	653.632	973.943	16.2324	-0.171794	0.280057	-0.613427	0.541527	0.983212
M655T1251	Positive	654.649	1251.4	20.8567	0.328514	0.341749	0.961271	0.339633	0.949836
M655T1676	Positive	654.699	1676.02	27.9336	-0.388286	0.30972	-1.25367	0.214018	0.881386
M656T1078	Positive	655.55	1078.3	17.9717	0.161412	0.298794	0.540211	0.590719	0.991848
M656T1675	Positive	655.704	1674.85	27.9141	-0.332107	0.311104	-1.06751	0.289308	0.925972
M657T1078	Positive	656.555	1078.26	17.971	0.240837	0.293787	0.819768	0.415054	0.971298
M657T1292	Positive	656.663	1291.56	21.526	0.827611	0.458896	1.80348	0.0754962	0.718467
M657T1675	Positive	656.707	1675.18	27.9196	-0.139219	0.356026	-0.391036	0.696925	0.991848
M657T1760	Positive	656.714	1759.54	29.3257	-0.252804	0.324347	-0.779424	0.438284	0.97239
M657T366	Positive	656.611	365.942	6.09904	-0.335188	0.41444	-0.808773	0.42131	0.971298
M658T1138	Positive	657.565	1137.68	18.9613	0.270366	0.338263	0.799276	0.426759	0.97239
M658T1291	Positive	657.665	1291.4	21.5234	0.931818	0.461792	2.01783	0.0473362	0.640131
M658T1501	Positive	657.584	1500.58	25.0097	-0.0937602	0.331877	-0.282515	0.778359	0.992031
M658T1759	Positive	657.719	1759.34	29.3224	-0.238929	0.344256	-0.694046	0.489887	0.973811
M659T1077	Positive	658.62	1077.19	17.9532	-0.183094	0.281699	-0.649962	0.517785	0.974821
M659T1138	Positive	658.57	1137.67	18.9612	0.25684	0.342421	0.750069	0.455657	0.97239
M659T1274	Positive	658.687	1274.06	21.2344	-0.131122	0.338367	-0.387515	0.699518	0.991848
M660T1077	Positive	659.624	1076.89	17.9482	-0.208469	0.276856	-0.752986	0.453913	0.97239
M660T1138	Positive	659.57	1137.69	18.9616	0.262595	0.312791	0.839522	0.403955	0.966132
M660T1193	Positive	659.582	1192.53	19.8754	0.652031	0.324157	2.01147	0.0480195	0.643368
M660T1273	Positive	659.695	1273.43	21.2238	-0.319502	0.332568	-0.96071	0.339913	0.949836
M660T1545	Positive	659.597	1545.26	25.7543	-0.517109	0.324921	-1.59149	0.11588	0.764547
M660T1675	Positive	659.652	1675.14	27.919	-0.190933	0.321922	-0.593105	0.554969	0.99081
M660T757	Negative	659.579	757.385	12.6231	-0.123212	0.255063	-0.483066	0.630515	0.991848
M661T1136	Positive	660.635	1136.13	18.9354	-0.0665308	0.314757	-0.211372	0.833194	0.992031
M661T1192	Positive	660.588	1192.3	19.8716	0.643998	0.38128	1.68904	0.0955375	0.745323
M661T1234	Positive	660.651	1233.5	20.5584	-0.0208382	0.342629	-0.0608185	0.951672	0.994866
M661T1675	Positive	660.655	1675.18	27.9196	-0.149875	0.308071	-0.486494	0.628095	0.991848
M662T1136	Positive	661.64	1136.17	18.9362	-0.0715967	0.310308	-0.230728	0.81818	0.992031
M662T1234	Positive	661.598	1234.25	20.5708	0.25241	0.320557	0.78741	0.433626	0.97239
M662T1290	Positive	661.612	1290.48	21.508	0.998142	0.464576	2.1485	0.0350381	0.578215
M662T1763	Positive	661.669	1762.9	29.3817	-0.351316	0.302453	-1.16155	0.249253	0.903057
M662T704	Positive	661.608	703.672	11.7279	0.132087	0.323178	0.408712	0.683964	0.991848
M662T884	Positive	661.609	883.568	14.7261	-0.325446	0.294918	-1.10351	0.273479	0.917134
M663T1189	Positive	662.649	1188.98	19.8164	0.117735	0.300136	0.392271	0.696017	0.991848
M663T1279	Positive	662.616	1279.25	21.3209	0.810092	0.316001	2.56358	0.0124483	0.443203
M663T1519	Positive	662.667	1519	25.3167	0.119631	0.297919	0.401554	0.689201	0.991848
M663T704	Positive	662.612	703.797	11.73	0.28067	0.318282	0.881828	0.380805	0.953412
M664T1077	Positive	663.575	1077.29	17.9549	-0.0190873	0.276082	-0.0691364	0.945073	0.994351
M664T1124	Positive	663.536	1124.38	18.7397	0.493266	0.546106	0.903241	0.36941	0.951233
M664T1301	Positive	663.542	1301.08	21.6847	0.39702	0.318137	1.24795	0.216091	0.886199
M664T1445	Positive	663.547	1445.13	24.0856	0.0166901	0.309075	0.0540003	0.957084	0.994866
M664T1519	Positive	663.67	1519.09	25.3182	0.114928	0.296587	0.387501	0.699529	0.991848
M664T704	Positive	663.615	704.146	11.7358	0.479467	0.311974	1.53688	0.128706	0.772138
M665T1124	Positive	664.539	1123.99	18.7332	0.301371	0.525086	0.573945	0.567794	0.991848
M665T1222	Positive	664.672	1222.1	20.3683	-0.134205	0.346606	-0.387198	0.699752	0.991848
M665T1338	Positive	664.743	1338.44	22.3074	-0.572994	0.318073	-1.80146	0.0758179	0.718467
M665T1519	Positive	664.548	1518.56	25.3093	0.074485	0.274893	0.27096	0.787197	0.992031
M665T1580	Positive	664.684	1580.12	26.3354	-0.00666639	0.293873	-0.0226846	0.981965	0.994866
M666T1125	Positive	665.544	1124.57	18.7428	0.319168	0.488426	0.653463	0.51554	0.973811
M666T1338	Positive	665.746	1338.44	22.3074	-0.664333	0.339718	-1.95555	0.0543999	0.664726
M666T1580	Positive	665.69	1580.33	26.3388	-0.00959375	0.29612	-0.0323981	0.974244	0.994866
M666T978	Positive	665.662	978.432	16.3072	0.545594	0.472441	1.15484	0.251974	0.903057
M667T1125	Positive	666.551	1125.01	18.7501	-0.0210417	0.298058	-0.070596	0.943915	0.993619
M667T1226	Negative	666.671	1226.42	20.4404	-0.747802	0.288464	-2.59236	0.0115362	0.42356
M667T1580	Positive	666.694	1579.88	26.3313	0.00224819	0.294394	0.00763667	0.993928	0.998976
M667T1645	Positive	667.139	1645.4	27.4233	-0.311776	0.34962	-0.891757	0.375494	0.952092
M667T1655	Positive	666.7	1654.57	27.5761	0.342123	0.291779	1.17254	0.244845	0.903057
M668T1519	Positive	667.624	1519.48	25.3247	0.0736187	0.279512	0.263383	0.793008	0.992031
M668T1579	Positive	667.701	1579.46	26.3243	0.16935	0.291442	0.581076	0.563004	0.991848
M668T1645	Positive	667.706	1645.38	27.423	-0.0277954	0.358148	-0.0776088	0.938355	0.992945
M668T1707	Positive	667.706	1707.11	28.4518	-0.0718794	0.321812	-0.223358	0.823889	0.992031
M669T1266	Positive	668.738	1266.17	21.1028	-0.396149	0.342778	-1.1557	0.251624	0.903057
M669T1520	Positive	668.629	1519.74	25.329	0.0712846	0.276872	0.257464	0.797555	0.992031
M669T1579	Positive	669.145	1578.96	26.3161	-0.0233374	0.288097	-0.0810053	0.935662	0.99286
M669T1645	Positive	668.711	1645.31	27.4219	-0.402482	0.314777	-1.27863	0.205135	0.871525
M669T1736	Positive	668.718	1735.84	28.9307	-0.607739	0.35847	-1.69537	0.0943257	0.745323
M670T1578	Positive	669.645	1577.82	26.297	0.133204	0.29099	0.457762	0.648502	0.991848
M670T1579_1	Positive	669.904	1578.95	26.3159	0.0984974	0.297626	0.330944	0.741648	0.992031
M670T1579_2	Positive	670.498	1578.91	26.3151	0.0534864	0.292577	0.182811	0.85546	0.992031
M670T1645	Positive	669.719	1644.98	27.4163	0.0505508	0.334032	0.151335	0.880134	0.992031
M670T1736	Positive	669.722	1735.72	28.9286	-0.40979	0.370914	-1.10481	0.272919	0.916371
M671T1260	Positive	670.694	1260.19	21.0031	0.463463	0.308047	1.50452	0.136822	0.782405
M671T1577	Positive	670.648	1576.9	26.2817	0.309033	0.291513	1.0601	0.292642	0.925972
M671T1579_1	Positive	670.854	1578.98	26.3163	-0.0921113	0.29018	-0.317428	0.751838	0.992031
M671T1579_2	Positive	671.493	1579.25	26.3208	0.317997	0.307229	1.03505	0.304109	0.932601
M671T1644	Positive	671.174	1643.7	27.395	0.122974	0.301429	0.407968	0.684508	0.991848
M671T1736	Positive	670.727	1735.56	28.9259	-0.116022	0.328143	-0.353571	0.724694	0.991848
M671T1850	Positive	670.731	1849.69	30.8281	-0.362061	0.3453	-1.04854	0.297897	0.925972
M672T1273	Positive	671.651	1273.4	21.2233	0.327543	0.344465	0.950876	0.344849	0.949836
M672T1555	Positive	671.657	1555.33	25.9222	-0.225789	0.273921	-0.824287	0.412499	0.971298
M672T1579	Positive	671.865	1579.09	26.3181	0.0820469	0.293017	0.280008	0.780275	0.992031
M672T1645	Positive	672.184	1644.54	27.4089	-0.182557	0.305305	-0.597949	0.55175	0.98821
M672T1653	Positive	671.661	1652.54	27.5423	0.625311	0.33547	1.86398	0.0664012	0.700854
M672T1850	Positive	671.736	1850.26	30.8377	-0.340994	0.345268	-0.98762	0.326646	0.944
M673T1283	Positive	672.658	1282.92	21.382	0.495517	0.368684	1.34401	0.183163	0.838764
M673T1555	Positive	672.662	1554.82	25.9137	-0.238259	0.275498	-0.864831	0.390004	0.956676
M673T1645	Positive	672.871	1644.53	27.4089	-0.0537582	0.360782	-0.149005	0.881966	0.992031
M673T1646	Positive	672.648	1645.71	27.4284	-0.190201	0.354102	-0.537135	0.592831	0.991848
M673T1850	Positive	672.74	1850.25	30.8375	-0.348441	0.341556	-1.02016	0.31107	0.937184
M674T1309	Positive	673.667	1308.88	21.8146	-0.407147	0.339166	-1.20044	0.233904	0.891793
M674T1555	Positive	673.666	1554.86	25.9142	-0.225341	0.271844	-0.828936	0.40988	0.970157
M674T1621	Positive	673.668	1620.71	27.0118	-0.0660706	0.350694	-0.188399	0.851094	0.992031
M674T1644	Positive	673.883	1644.47	27.4078	-0.155587	0.303936	-0.511907	0.610283	0.991848
M674T1732	Positive	673.676	1732.26	28.871	0.105938	0.328738	0.322257	0.748192	0.992031
M674T684	Positive	673.608	683.646	11.3941	0.39217	0.326923	1.19958	0.234236	0.891793
M674T816	Negative	673.597	815.668	13.5945	-0.349799	0.261268	-1.33885	0.184832	0.838764
M675T1274	Positive	674.667	1273.64	21.2273	-0.315562	0.309524	-1.01951	0.311376	0.937184
M675T1312	Positive	674.715	1311.8	21.8634	-0.496366	0.345595	-1.43626	0.155258	0.793333
M675T1619	Positive	674.679	1618.99	26.9832	-0.0952826	0.368679	-0.258443	0.796803	0.992031
M675T683	Positive	674.613	683.209	11.3868	0.369483	0.325796	1.13409	0.260518	0.903057
M676T1273	Positive	675.668	1273.36	21.2226	-0.37692	0.305516	-1.23372	0.22132	0.891574
M676T1619	Positive	675.676	1619.33	26.9888	-0.214554	0.350464	-0.612201	0.542334	0.983212
M676T1687	Positive	675.675	1686.66	28.111	-0.0116802	0.342636	-0.0340892	0.9729	0.994866
M676T1853	Positive	675.687	1852.83	30.8805	-0.122477	0.32939	-0.371831	0.71111	0.991848
M676T511	Positive	675.759	511.314	8.52189	-0.140875	0.29002	-0.485741	0.628626	0.991848
M676T706	Positive	675.624	706.349	11.7725	0.154446	0.307501	0.502261	0.617016	0.991848
M676T768	Positive	675.626	767.981	12.7997	-0.0898606	0.343431	-0.261655	0.794334	0.992031
M677T1573	Positive	676.692	1572.65	26.2109	-0.329439	0.295927	-1.11324	0.269306	0.909774
M677T1687	Positive	676.684	1687.38	28.123	-0.264038	0.314849	-0.838619	0.404459	0.966499
M677T1852	Positive	676.691	1852.2	30.8699	-0.273967	0.317501	-0.862887	0.391065	0.956676
M677T511	Positive	676.762	511.331	8.52218	-0.171258	0.290974	-0.588567	0.557994	0.991848
M677T706	Positive	676.63	706.127	11.7688	0.29742	0.329888	0.90158	0.370286	0.951233
M677T768	Positive	676.63	768.086	12.8014	0.0677485	0.336037	0.20161	0.84079	0.992031
M678T1291	Positive	677.586	1291.48	21.5246	0.815362	0.467842	1.74282	0.0856353	0.723196
M678T512	Positive	677.767	512.173	8.53622	-0.107487	0.290501	-0.370007	0.712463	0.991848
M678T706	Positive	677.635	705.542	11.759	-0.210072	0.307651	-0.682826	0.496908	0.973811
M678T768	Positive	677.634	768.038	12.8006	-0.142403	0.346133	-0.411412	0.681992	0.991848
M678T814	Positive	677.642	813.863	13.5644	-0.0654776	0.337948	-0.193751	0.846917	0.992031
M679T1290	Positive	678.586	1289.88	21.498	0.873825	0.471564	1.85304	0.0679746	0.700854
M679T1628	Positive	678.705	1628.13	27.1354	-0.807951	0.26171	-3.0872	0.00286836	0.385543
M679T814	Positive	678.643	813.703	13.5617	-0.110569	0.343153	-0.322215	0.748223	0.992031
M680T1077	Positive	679.553	1077.18	17.9529	0.106972	0.302045	0.35416	0.724254	0.991848
M680T1242	Positive	679.519	1242.03	20.7005	0.676179	0.405419	1.66785	0.0996889	0.745524
M680T1628	Positive	679.711	1627.55	27.1259	-0.375612	0.281282	-1.33535	0.185967	0.838764
M681T1123	Positive	680.565	1123.49	18.7249	0.48864	0.541205	0.902873	0.369604	0.951233
M681T1267	Negative	680.687	1267.11	21.1185	-0.590222	0.297782	-1.98206	0.0512898	0.655066
M681T1280	Positive	680.666	1279.83	21.3304	0.13945	0.33957	0.410666	0.682537	0.991848
M681T1712	Positive	680.719	1712.26	28.5377	-0.890356	0.31051	-2.8674	0.00542484	0.385543
M682T1124	Positive	681.569	1123.98	18.733	0.767236	0.47788	1.6055	0.112762	0.764547
M682T1711	Positive	681.723	1710.61	28.5102	-0.858469	0.313102	-2.74182	0.00770252	0.385543
M683T1068	Positive	682.628	1067.91	17.7984	-0.164467	0.31646	-0.51971	0.60486	0.991848
M683T1124	Positive	682.573	1123.82	18.7303	0.308184	0.457932	0.67299	0.503108	0.973811
M683T1329	Positive	682.683	1328.84	22.1474	0.115582	0.345999	0.334052	0.739311	0.991848
M683T1444	Positive	682.697	1444.34	24.0724	-0.0820392	0.330957	-0.247885	0.804929	0.992031
M683T1710	Positive	682.729	1710.02	28.5004	-0.838693	0.308608	-2.71766	0.00823018	0.385543
M683T1814	Positive	682.734	1813.89	30.2314	-0.727128	0.295128	-2.46377	0.016138	0.456573
M684T1329	Positive	683.686	1328.94	22.149	-0.0122558	0.343765	-0.0356518	0.971659	0.994866
M684T1519	Positive	683.601	1519.34	25.3224	0.130576	0.27266	0.478898	0.633463	0.991848
M684T1813	Positive	683.738	1813.37	30.2229	-0.697175	0.302702	-2.30317	0.0241605	0.518604
M685T1126	Positive	684.644	1125.93	18.7655	-0.204427	0.285335	-0.716445	0.476034	0.97239
M685T1306	Negative	684.674	1305.5	21.7583	-0.535729	0.346221	-1.54736	0.126161	0.768661
M685T1321	Positive	685.499	1321	22.0166	0.564989	0.523268	1.07973	0.283866	0.925972
M685T1362	Positive	684.696	1362.12	22.702	0.602298	0.411005	1.46543	0.147158	0.782405
M685T1519	Positive	684.605	1519.48	25.3247	0.214899	0.278525	0.771562	0.442899	0.97239
M686T1124	Positive	685.525	1124.31	18.7385	0.618381	0.355957	1.73724	0.0866217	0.723196
M686T1362	Positive	685.694	1362.01	22.7001	0.55245	0.408809	1.35136	0.18081	0.83656
M686T1457	Positive	685.639	1456.58	24.2763	-0.121317	0.315601	-0.384401	0.701815	0.991848
M686T1520	Positive	685.604	1519.83	25.3305	0.132612	0.277785	0.477389	0.634531	0.991848
M686T1577	Positive	685.619	1576.69	26.2781	0.105751	0.306392	0.345149	0.730988	0.991848
M686T1713	Positive	685.675	1712.59	28.5431	-0.622873	0.28172	-2.21097	0.0302148	0.559478
M686T796	Negative	685.599	796.298	13.2716	-0.181981	0.26106	-0.697087	0.487993	0.973811
M686T881	Positive	685.648	881.344	14.6891	-0.360532	0.285469	-1.26295	0.210683	0.876537
M687T1124	Positive	686.526	1123.93	18.7321	0.457969	0.339946	1.34718	0.182146	0.837872
M687T1250	Positive	686.668	1249.53	20.8254	-0.377394	0.29169	-1.29382	0.199864	0.865971
M687T1321	Positive	686.503	1320.99	22.0166	0.58441	0.499631	1.16968	0.245986	0.903057
M687T1349	Positive	686.713	1348.69	22.4782	-0.498946	0.294273	-1.69552	0.0942978	0.745323
M687T1576	Positive	686.622	1576.39	26.2732	0.154341	0.305274	0.505583	0.614694	0.991848
M687T797	Negative	686.6	796.702	13.2784	-0.107896	0.271195	-0.397853	0.691915	0.991848
M687T883	Positive	686.651	882.685	14.7114	-0.451883	0.294487	-1.53448	0.129295	0.772138
M688T1321	Positive	687.507	1320.99	22.0165	0.407339	0.4049	1.00602	0.317773	0.943077
M688T1338	Positive	687.72	1338.41	22.3068	-0.481554	0.30776	-1.5647	0.122037	0.764547
M688T1576	Positive	687.622	1576.09	26.2682	-0.0686317	0.321906	-0.213204	0.83177	0.992031
M688T1652	Positive	687.638	1651.55	27.5258	0.416922	0.331079	1.25928	0.211996	0.878543
M688T746	Positive	687.628	745.868	12.4311	0.0700147	0.324318	0.215883	0.829689	0.992031
M688T863	Negative	687.613	862.512	14.3752	-0.207292	0.268224	-0.772831	0.442152	0.97239
M689T1311	Positive	688.683	1311.42	21.8571	-0.0414428	0.346557	-0.119584	0.905145	0.992031
M689T1556_1	Positive	688.682	1556.19	25.9366	-0.235946	0.275822	-0.855429	0.395151	0.956676
M689T1556_2	Positive	689.062	1555.8	25.9301	-0.297746	0.317868	-0.936697	0.352046	0.949836
M689T1650	Positive	688.642	1649.8	27.4966	0.268147	0.332517	0.806416	0.422659	0.971298
M689T864	Negative	688.616	863.614	14.3936	-0.323392	0.24963	-1.29549	0.199291	0.865971
M690T1311	Positive	689.688	1310.65	21.8442	-0.376848	0.330185	-1.14132	0.257517	0.903057
M690T1362	Positive	689.65	1361.72	22.6953	0.59242	0.399994	1.48107	0.142951	0.782405
M690T1556	Positive	689.691	1555.68	25.928	-0.237405	0.275559	-0.861542	0.3918	0.956676
M690T1644	Positive	689.639	1644.18	27.403	-0.621419	0.325882	-1.90688	0.0605257	0.680541
M690T1732	Positive	689.651	1731.68	28.8613	0.153952	0.311693	0.493922	0.622865	0.991848
M690T780	Positive	689.643	780.29	13.0048	-0.105079	0.293436	-0.358099	0.721317	0.991848
M690T826	Positive	689.643	826.272	13.7712	-0.32278	0.326584	-0.988351	0.326291	0.944
M690T872	Negative	689.619	872.15	14.5358	-0.239711	0.241906	-0.990928	0.325039	0.943223
M691T1311	Positive	690.689	1310.62	21.8437	-0.29965	0.33265	-0.900797	0.370699	0.951233
M691T1362	Positive	690.649	1361.65	22.6942	0.792495	0.404665	1.9584	0.0540578	0.664726
M691T1555	Positive	690.696	1555.3	25.9216	-0.232969	0.27523	-0.846451	0.400106	0.961927
M691T1619_1	Positive	690.703	1619.22	26.987	-0.31842	0.362318	-0.878842	0.38241	0.95418
M691T1619_2	Positive	691.151	1619.21	26.9868	0.174337	0.326293	0.534296	0.594783	0.991848
M691T1730	Positive	690.656	1729.72	28.8286	0.538162	0.312205	1.72374	0.0890458	0.730198
M691T784	Positive	690.647	783.835	13.0639	0.217022	0.302836	0.716635	0.475918	0.97239
M691T826	Positive	690.648	826.274	13.7712	-0.191326	0.322427	-0.593393	0.554777	0.99081
M691T951	Positive	690.625	950.809	15.8468	-0.595068	0.294586	-2.02002	0.0471035	0.640131
M692T1555	Positive	691.701	1555.19	25.9199	-0.34086	0.275012	-1.23944	0.219209	0.891574
M692T1619	Positive	691.708	1619.14	26.9857	-0.265854	0.363358	-0.731658	0.466752	0.97239
M692T1855	Positive	691.663	1854.63	30.9105	-0.264772	0.277458	-0.954276	0.343137	0.949836
M692T710	Positive	691.626	710.109	11.8351	-0.444395	0.361618	-1.22891	0.223109	0.891574
M692T826	Positive	691.65	826.134	13.7689	-0.0419295	0.318628	-0.131594	0.895673	0.992031
M693T1244	Negative	692.689	1244.47	20.7411	-0.86557	0.280946	-3.08091	0.00292235	0.385543
M693T1555	Positive	693.214	1554.95	25.9158	-0.346015	0.283102	-1.22223	0.225608	0.891574
M693T1619	Positive	692.713	1619.15	26.9858	-0.293374	0.363216	-0.807713	0.421916	0.971298
M693T1689	Positive	692.72	1689.18	28.153	-0.0874097	0.318689	-0.274279	0.784656	0.992031
M693T958	Positive	692.645	958.268	15.9711	-0.154963	0.289952	-0.534442	0.594683	0.991848
M694T1244	Negative	693.692	1244.19	20.7366	-0.85951	0.267099	-3.21795	0.00193646	0.385543
M694T1279	Positive	693.628	1278.66	21.3111	0.502006	0.412665	1.2165	0.227769	0.891574
M694T1554	Positive	693.644	1553.82	25.8971	0.187001	0.30562	0.611875	0.542548	0.983212
M694T1555	Positive	694.231	1554.86	25.9142	-0.21954	0.280268	-0.783322	0.436007	0.97239
M694T1619	Positive	693.72	1619.07	26.9845	-0.471488	0.354599	-1.32964	0.187836	0.838764
M694T1689	Positive	693.725	1689.15	28.1525	-0.0949773	0.320478	-0.296361	0.767807	0.992031
M695T1306	Negative	694.705	1305.51	21.7584	-0.400013	0.287226	-1.39267	0.168004	0.812982
M695T1311	Positive	694.766	1310.62	21.8437	-0.0999342	0.390322	-0.25603	0.798658	0.992031
M695T1554	Positive	694.634	1554.31	25.9051	-0.115063	0.304028	-0.378461	0.706202	0.991848
M695T1555_1	Positive	694.948	1554.86	25.9143	-0.285106	0.2834	-1.00602	0.317776	0.943077
M695T1555_2	Positive	695.246	1555.05	25.9175	-0.239012	0.279157	-0.856191	0.394733	0.956676
M695T1618	Positive	695.24	1618.5	26.9749	-0.206103	0.323152	-0.63779	0.525634	0.982164
M695T1689	Positive	694.727	1688.99	28.1499	-0.104797	0.324403	-0.323047	0.747596	0.992031
M695T1780	Positive	694.735	1780.25	29.6708	-0.844061	0.299515	-2.81809	0.00623282	0.385543
M696T1306	Negative	695.709	1305.5	21.7584	-0.393864	0.287781	-1.36862	0.175373	0.829703
M696T1554	Positive	695.644	1554.08	25.9013	-0.111008	0.29208	-0.380059	0.70502	0.991848
M696T1555	Positive	695.979	1554.63	25.9106	-0.301933	0.289128	-1.04429	0.299846	0.927775
M696T1619_1	Positive	696.041	1618.54	26.9757	-0.111284	0.326438	-0.340903	0.734169	0.991848
M696T1619_2	Positive	696.273	1618.59	26.9765	-0.123315	0.347153	-0.355217	0.723465	0.991848
M696T1620	Positive	695.656	1620.1	27.0017	-0.0199612	0.298475	-0.0668774	0.946865	0.994564
M696T1689	Positive	695.731	1689.42	28.1569	0.3604	0.315653	1.14176	0.257335	0.903057
M696T1780	Positive	695.74	1780	29.6667	-0.791685	0.297765	-2.65876	0.00965841	0.385543
M697T1305	Negative	696.711	1305.32	21.7554	-0.429375	0.287226	-1.4949	0.13931	0.782405
M697T1555	Positive	696.813	1554.93	25.9154	-0.00595692	0.28182	-0.0211373	0.983195	0.995092
M697T1618	Positive	696.981	1618.42	26.9736	-0.344838	0.359494	-0.959234	0.340651	0.949836
M697T1619	Positive	696.643	1619.07	26.9845	-0.0724756	0.376548	-0.192474	0.847913	0.992031
M697T1688	Positive	697.262	1688.46	28.141	-0.128741	0.324579	-0.396641	0.692806	0.991848
M697T1731	Positive	696.758	1730.55	28.8425	-0.52823	0.411729	-1.28295	0.203623	0.869967
M697T1780	Positive	696.744	1780.01	29.6669	-0.76951	0.294162	-2.61593	0.0108345	0.421172
M697T1898	Positive	696.753	1898.45	31.6408	-0.714372	0.306062	-2.33408	0.0223862	0.513163
M698T1304	Positive	698.329	1304.48	21.7414	0.656293	0.703527	0.932862	0.354009	0.949836
M698T1555	Positive	698.012	1554.63	25.9106	-0.262875	0.286776	-0.916656	0.362383	0.949836
M698T1594	Positive	697.654	1593.86	26.5643	-0.672009	0.294868	-2.27901	0.025633	0.527336
M698T1618	Positive	698.328	1618.28	26.9714	-0.104023	0.317392	-0.327743	0.744057	0.992031
M698T1619	Positive	697.998	1618.67	26.9779	-0.442887	0.310845	-1.42478	0.15854	0.7967
M698T1686	Positive	697.68	1686.41	28.1068	0.128573	0.342088	0.375848	0.708135	0.991848
M698T511	Positive	697.744	511.333	8.52221	-0.211829	0.289226	-0.7324	0.466302	0.97239
M698T714	Positive	697.608	713.906	11.8984	0.255601	0.350987	0.728234	0.468832	0.97239
M698T767	Positive	697.61	767.215	12.7869	0.098737	0.336334	0.293568	0.769932	0.992031
M699T1352	Positive	698.695	1352.47	22.5412	-0.302997	0.353055	-0.858214	0.393622	0.956676
M699T1396	Positive	698.714	1395.71	23.2619	0.000301364	0.395236	0.000762493	0.999394	0.999777
M699T1593	Positive	698.679	1593.16	26.5527	-0.655778	0.296503	-2.21171	0.0301613	0.559478
M699T1688	Positive	698.677	1687.5	28.125	0.108887	0.350344	0.310802	0.756849	0.992031
M699T511	Positive	698.747	511.328	8.52213	-0.173825	0.292778	-0.593709	0.554567	0.99081
M699T767	Positive	698.614	766.925	12.7821	0.137236	0.326849	0.419876	0.675827	0.991848
M700T1352	Positive	699.681	1352.29	22.5382	0.277057	0.350472	0.790525	0.431818	0.97239
M700T1593	Positive	699.687	1593.24	26.554	-0.589719	0.294865	-1.99996	0.0492773	0.653871
M700T1618	Positive	700.038	1618.48	26.9746	-0.299065	0.337864	-0.885164	0.379015	0.953412
M700T1687	Positive	699.678	1687.28	28.1214	0.294218	0.337391	0.872039	0.386086	0.95418
M700T1776	Positive	699.69	1775.75	29.5958	-0.620607	0.286152	-2.1688	0.0334016	0.570237
M701T1025	Positive	700.616	1025.31	17.0885	-1.16754	0.27951	-4.17707	8.17596e-05	0.225656
M701T1124	Positive	701.497	1123.89	18.7315	0.440417	0.329765	1.33555	0.185904	0.838764
M701T1352	Positive	700.686	1352.37	22.5395	0.308312	0.365843	0.842744	0.402163	0.963514
M701T361	Positive	700.642	361.08	6.018	0.0431333	0.386596	0.111572	0.911473	0.992031
M702T1025	Positive	701.62	1025.24	17.0873	-0.785944	0.311041	-2.52682	0.0137079	0.454694
M702T1351	Positive	701.678	1351.39	22.5232	-0.0535598	0.42167	-0.127018	0.89928	0.992031
M702T742	Positive	701.644	741.877	12.3646	-0.22996	0.352399	-0.652555	0.516122	0.973811
M702T810	Positive	701.645	810.315	13.5053	-0.152207	0.340635	-0.446834	0.656336	0.991848
M703T1027	Positive	702.626	1027	17.1167	-0.759165	0.32439	-2.34028	0.022044	0.513163
M703T1087	Positive	702.623	1086.68	18.1113	-0.654602	0.309337	-2.11615	0.0377905	0.589275
M703T1346	Positive	702.69	1346.02	22.4336	-0.667745	0.326125	-2.04751	0.0442572	0.636964
M703T1596	Positive	702.708	1595.68	26.5946	-0.484997	0.276989	-1.75096	0.0842113	0.718467
M703T704	Positive	702.647	703.741	11.729	-0.661178	0.464307	-1.42401	0.158763	0.7967
M703T761	Positive	702.648	760.746	12.6791	-0.347499	0.270718	-1.28362	0.203391	0.869967
M703T809	Positive	702.649	809.163	13.486	-0.177757	0.331174	-0.536748	0.593097	0.991848
M704T1086	Positive	703.633	1086.13	18.1022	-0.646081	0.279067	-2.31514	0.0234588	0.51833
M704T1348	Positive	703.645	1348.39	22.4732	-0.571185	0.324553	-1.75991	0.0826697	0.718467
M704T832	Positive	703.659	831.913	13.8652	0.317421	0.301288	1.05355	0.295614	0.925972
M704T884_1	Positive	703.659	883.567	14.7261	-0.39273	0.31906	-1.2309	0.222366	0.891574
M704T884_2	Positive	704.106	883.566	14.7261	-0.698089	0.299342	-2.33208	0.0224974	0.513163
M705T1088	Positive	704.642	1087.79	18.1299	-0.634748	0.335017	-1.89467	0.0621514	0.680541
M705T1351	Positive	704.647	1351.19	22.5198	0.0844062	0.345006	0.244651	0.807422	0.992031
M705T1676	Positive	704.723	1675.98	27.933	-0.574929	0.302139	-1.90286	0.0610575	0.680541
M705T838	Positive	704.661	838.285	13.9714	-0.130787	0.281097	-0.465276	0.643138	0.991848
M705T883	Positive	704.665	882.731	14.7122	-0.625824	0.301056	-2.07876	0.0412028	0.62142
M706T1362	Positive	705.624	1361.74	22.6957	0.705836	0.389443	1.81242	0.07409	0.714995
M706T1676	Positive	705.726	1676	27.9333	-0.663832	0.302368	-2.19545	0.0313555	0.567713
M706T844	Positive	705.664	843.909	14.0652	-0.643746	0.29694	-2.16793	0.0334704	0.570237
M706T884	Positive	705.67	883.55	14.7258	-0.37199	0.316703	-1.17457	0.244037	0.902873
M706T926	Positive	705.676	926.228	15.4371	-0.351656	0.315074	-1.11611	0.268088	0.906767
M707T1009	Positive	706.662	1009.05	16.8176	-0.437671	0.278802	-1.56983	0.12084	0.764547
M707T1362	Positive	706.623	1361.86	22.6977	0.806143	0.403924	1.99578	0.0497417	0.654354
M707T900	Positive	706.669	900.4	15.0067	0.112893	0.315398	0.35794	0.721435	0.991848
M708T903	Positive	707.675	902.789	15.0465	-0.059487	0.400137	-0.148666	0.882232	0.992031
M709T1123	Positive	708.597	1123.31	18.7219	0.40698	0.477655	0.852038	0.397018	0.957842
M709T1321	Positive	709.468	1320.84	22.0141	0.183066	0.476259	0.384383	0.701827	0.991848
M709T1348	Positive	708.698	1348	22.4666	0.286364	0.390802	0.73276	0.466083	0.97239
M709T883	Positive	709.276	882.671	14.7112	-0.196629	0.30109	-0.653056	0.5158	0.973811
M710T1123	Positive	709.603	1123.26	18.7211	0.446337	0.462598	0.96485	0.33785	0.949836
M710T1321	Positive	710.471	1320.99	22.0164	0.165731	0.462395	0.358417	0.72108	0.991848
M710T1344	Positive	709.704	1343.53	22.3922	-0.0257492	0.375443	-0.0685835	0.945511	0.994351
M710T1555	Positive	709.618	1555.11	25.9185	0.352652	0.329655	1.06976	0.288301	0.925972
M710T883_1	Positive	709.644	882.689	14.7115	-0.467116	0.312512	-1.49472	0.139359	0.782405
M710T883_2	Positive	709.994	882.69	14.7115	-0.45766	0.308092	-1.48546	0.141787	0.782405
M711T1321	Positive	711.467	1320.81	22.0135	0.512034	0.476608	1.07433	0.286262	0.925972
M711T1389	Positive	710.715	1389.05	23.1509	0.0661663	0.402892	0.164228	0.870012	0.992031
M711T1554	Positive	710.624	1553.77	25.8961	-0.0381861	0.343255	-0.111247	0.91173	0.992031
M711T883_1	Positive	710.646	882.689	14.7115	-0.553189	0.301277	-1.83614	0.0704649	0.704649
M711T883_2	Positive	711.354	882.695	14.7116	-0.392823	0.310284	-1.26601	0.20959	0.876537
M712T1388	Positive	711.718	1388.37	23.1395	0.202459	0.37053	0.546404	0.586478	0.991848
M712T1554	Positive	711.625	1554	25.8999	0.310303	0.322064	0.963481	0.338531	0.949836
M712T1623	Positive	711.623	1622.57	27.0428	0.253042	0.312382	0.810041	0.420586	0.971298
M712T825	Positive	711.63	825.26	13.7543	-0.141176	0.318663	-0.443026	0.659075	0.991848
M712T883	Positive	711.685	882.724	14.7121	-0.484503	0.303696	-1.59535	0.115013	0.764547
M713T1426	Positive	712.731	1426.46	23.7744	0.105736	0.355545	0.297391	0.767024	0.992031
M713T1551	Positive	712.633	1550.61	25.8435	0.0510999	0.342499	0.149197	0.881815	0.992031
M713T1620	Positive	712.647	1620.45	27.0075	0.355238	0.319724	1.11108	0.270231	0.910668
M713T826	Positive	712.639	825.892	13.7649	-0.0254878	0.29025	-0.087813	0.930269	0.992627
M713T883_1	Positive	712.75	882.694	14.7116	-0.423744	0.30426	-1.3927	0.167996	0.812982
M713T883_2	Positive	713.082	882.694	14.7116	-0.517386	0.292053	-1.77155	0.0807013	0.718467
M714T1427	Positive	713.735	1426.54	23.7757	0.114177	0.362717	0.314784	0.753836	0.992031
M714T1621	Positive	713.645	1620.76	27.0127	0.141258	0.311018	0.454179	0.651067	0.991848
M714T1686	Positive	713.651	1685.93	28.0988	0.252471	0.320034	0.788888	0.432768	0.97239
M714T768	Positive	713.59	767.877	12.798	-0.182108	0.303707	-0.599618	0.550643	0.98815
M714T912	Negative	713.633	911.69	15.1948	-0.348635	0.259528	-1.34334	0.18338	0.838764
M715T1073	Positive	714.657	1072.63	17.8772	0.277336	0.367846	0.753948	0.453339	0.97239
M715T1427	Positive	714.737	1426.96	23.7826	0.108705	0.358907	0.302877	0.762857	0.992031
M715T1593	Positive	714.707	1593.47	26.5578	-0.652206	0.298103	-2.18786	0.0319267	0.569616
M715T1685	Positive	714.657	1685.44	28.0907	0.302348	0.321145	0.941468	0.349613	0.949836
M715T957	Negative	714.579	956.986	15.9498	-0.7556	0.261601	-2.88837	0.00511138	0.385543
M716T1390	Positive	715.674	1389.59	23.1598	0.107023	0.367165	0.291484	0.771519	0.992031
M716T1593	Positive	715.711	1593.35	26.5559	-0.656049	0.295453	-2.22048	0.0295338	0.559478
M716T1686	Positive	715.657	1685.51	28.0918	0.303098	0.323345	0.937382	0.351696	0.949836
M716T866	Positive	715.67	866.131	14.4355	-0.240734	0.301246	-0.799127	0.426845	0.97239
M716T982	Negative	715.646	982.094	16.3682	-0.833709	0.268505	-3.105	0.00272055	0.385543
M717T1593	Positive	716.716	1593.35	26.5559	-0.678344	0.294718	-2.30167	0.0242495	0.518604
M717T1642	Positive	716.725	1642.37	27.3729	-0.429276	0.281171	-1.52674	0.131207	0.772138
M717T868	Positive	716.676	867.819	14.4637	-0.0242967	0.309418	-0.0785238	0.937629	0.992945
M717T917	Negative	716.598	917.282	15.288	-0.19822	0.272643	-0.727033	0.469563	0.97239
M717T969	Positive	716.616	969.387	16.1564	-0.581741	0.266651	-2.18166	0.0324002	0.569616
M718T1427	Positive	717.688	1426.59	23.7765	0.353561	0.346663	1.0199	0.311191	0.937184
M718T1592	Positive	717.719	1592.37	26.5395	-0.427938	0.279963	-1.52855	0.130757	0.772138
M718T1658	Positive	717.729	1657.92	27.632	-0.447631	0.361815	-1.23718	0.22004	0.891574
M718T753	Positive	717.643	752.666	12.5444	-0.592856	0.313794	-1.88932	0.062876	0.680541
M718T899	Positive	717.681	899.078	14.9846	-0.0524794	0.331211	-0.158447	0.874548	0.992031
M718T951	Positive	717.649	951.264	15.8544	0.293362	0.376541	0.779097	0.438476	0.97239
M719T1032	Positive	718.652	1032.29	17.2049	-1.12201	0.289918	-3.87009	0.000236767	0.241387
M719T1427	Positive	718.691	1426.86	23.781	0.331893	0.346661	0.957401	0.341569	0.949836
M719T1593	Positive	719.311	1592.86	26.5477	-0.621522	0.293306	-2.11902	0.0375388	0.588987
M719T1620	Positive	718.74	1620.1	27.0017	0.0806267	0.331006	0.243581	0.808248	0.992031
M719T1667	Positive	718.73	1666.91	27.7818	-0.325159	0.353961	-0.91863	0.361356	0.949836
M719T1729	Positive	718.742	1728.95	28.8158	-0.524781	0.315616	-1.66272	0.100716	0.745524
M719T872	Positive	718.637	872.437	14.5406	0.152261	0.282263	0.539428	0.591256	0.991848
M719T938	Positive	718.68	938.432	15.6405	-0.324297	0.304373	-1.06546	0.290228	0.925972
M720T1033	Positive	719.661	1032.88	17.2147	-0.618352	0.313568	-1.97199	0.0524527	0.655066
M720T1352	Positive	719.623	1352.29	22.5382	-0.0194726	0.34521	-0.056408	0.955173	0.994866
M720T1593_1	Positive	719.674	1593.03	26.5504	0.0357374	0.285775	0.125055	0.900829	0.992031
M720T1593_2	Positive	720.032	1592.72	26.5454	-0.63499	0.325087	-1.95329	0.0546713	0.664726
M720T1729	Positive	719.746	1728.95	28.8158	-0.537637	0.318461	-1.68823	0.0956936	0.745323
M720T1798	Positive	719.724	1797.58	29.9596	-0.484792	0.298425	-1.6245	0.108639	0.758627
M720T706	Positive	719.658	705.509	11.7585	-0.163656	0.33565	-0.487578	0.62733	0.991848
M720T757	Negative	719.606	756.735	12.6122	-0.0667262	0.262994	-0.253718	0.800437	0.992031
M720T830	Positive	719.658	830.227	13.8371	-0.598873	0.334163	-1.79216	0.0773092	0.718467
M720T938	Positive	719.69	937.505	15.6251	-0.243692	0.372321	-0.654522	0.514861	0.973811
M721T1038	Positive	720.676	1038.4	17.3067	-0.530757	0.287146	-1.84839	0.0686522	0.701778
M721T1351	Positive	720.626	1351.42	22.5237	-0.0688759	0.372793	-0.184756	0.85394	0.992031
M721T1592	Positive	720.691	1591.77	26.5295	-0.420928	0.280801	-1.49902	0.13824	0.782405
M721T1687	Positive	720.758	1687.28	28.1214	0.143425	0.356468	0.40235	0.688619	0.991848
M721T1729	Positive	720.75	1728.9	28.8151	-0.592682	0.308202	-1.92303	0.058431	0.674768
M721T1798	Positive	720.728	1798.15	29.9692	-0.5748	0.290969	-1.97546	0.0520492	0.655066
M721T706	Positive	720.661	705.879	11.7646	-0.512703	0.314197	-1.63179	0.107091	0.755934
M721T757	Negative	720.61	757.274	12.6212	-0.0994101	0.254991	-0.389858	0.697793	0.991848
M721T830	Positive	720.668	830.075	13.8346	-0.662252	0.322328	-2.05459	0.0435486	0.636964
M721T931	Positive	720.644	930.931	15.5155	-0.121547	0.314433	-0.386559	0.700223	0.991848
M722T1039	Positive	721.687	1038.67	17.3112	-0.369188	0.305927	-1.20679	0.231464	0.891574
M722T1351	Positive	721.656	1351.47	22.5245	-0.10531	0.373618	-0.281865	0.778856	0.992031
M722T1592	Positive	721.681	1592.16	26.5361	0.0379722	0.280155	0.13554	0.892563	0.992031
M722T1695	Positive	721.752	1695.29	28.2548	-0.802074	0.318192	-2.52072	0.0139276	0.454694
M722T819	Positive	721.681	818.711	13.6452	-0.570497	0.330977	-1.72368	0.0890576	0.730198
M722T931	Positive	721.648	930.746	15.5124	-0.275707	0.285184	-0.966767	0.336897	0.949836
M723T1017	Negative	722.585	1016.85	16.9476	-0.731865	0.262012	-2.79325	0.00668051	0.385543
M723T1041	Positive	722.694	1040.89	17.3482	-0.268153	0.314127	-0.853644	0.396133	0.956676
M723T1351	Positive	722.658	1351.3	22.5217	-0.17362	0.373969	-0.464263	0.64386	0.991848
M723T954	Positive	722.603	953.686	15.8948	-0.355646	0.308428	-1.15309	0.252685	0.903057
M724T1017	Negative	723.589	1016.79	16.9465	-0.717073	0.266336	-2.69236	0.00881823	0.385543
M724T767	Positive	723.629	766.999	12.7833	-0.281698	0.314733	-0.895037	0.37375	0.952092
M724T807	Positive	723.629	806.873	13.4479	0.116875	0.336822	0.346994	0.729608	0.991848
M724T969	Positive	723.6	968.838	16.1473	-0.415589	0.328268	-1.266	0.209593	0.876537
M725T1010	Positive	724.612	1009.76	16.8293	-0.648925	0.280085	-2.31689	0.0233582	0.51833
M725T1419	Positive	724.735	1419.28	23.6546	0.311816	0.355937	0.876041	0.383921	0.95418
M725T1731	Positive	724.787	1730.58	28.843	-0.029398	0.362872	-0.0810148	0.935655	0.99286
M725T806	Positive	724.633	805.887	13.4314	0.038806	0.32775	0.118401	0.906079	0.992031
M726T1012	Positive	725.62	1011.95	16.8659	-0.547682	0.299059	-1.83135	0.071185	0.70639
M726T1321	Positive	726.496	1320.98	22.0163	0.465089	0.464713	1.00081	0.320271	0.943223
M726T846	Positive	725.645	845.979	14.0997	-0.152904	0.287023	-0.532725	0.595864	0.991848
M727T1038	Positive	726.627	1037.59	17.2931	-0.419669	0.315719	-1.32925	0.187963	0.838764
M727T1112	Negative	726.617	1112.23	18.5372	-0.922502	0.255745	-3.60712	0.000567739	0.385543
M727T1321	Positive	727.499	1320.65	22.0108	0.560146	0.471596	1.18777	0.238829	0.89853
M727T1455	Positive	726.748	1455.47	24.2579	0.0977251	0.3802	0.257036	0.797884	0.992031
M727T852	Positive	726.654	851.595	14.1933	-0.0930858	0.330691	-0.281488	0.779143	0.992031
M728T1039	Positive	727.633	1039.16	17.3193	-0.746661	0.26736	-2.79272	0.00669034	0.385543
M728T1321	Positive	728.497	1320.75	22.0126	0.457887	0.451281	1.01464	0.313676	0.939326
M728T1456	Positive	727.752	1455.65	24.2608	0.193211	0.378637	0.510279	0.611417	0.991848
M728T854	Positive	727.658	854.259	14.2376	0.0626056	0.297485	0.210449	0.833911	0.992031
M729T1105	Positive	728.648	1104.63	18.4105	-0.851121	0.313372	-2.71601	0.00826747	0.385543
M729T789	Positive	728.616	788.537	13.1423	0.134561	0.291982	0.460854	0.646292	0.991848
M729T888	Positive	728.621	887.513	14.7919	0.126223	0.326153	0.387004	0.699895	0.991848
M730T1117	Positive	729.654	1117.5	18.625	-0.928499	0.316141	-2.93698	0.0044481	0.385543
M730T1321	Positive	729.501	1320.82	22.0136	0.187354	0.390687	0.479551	0.633	0.991848
M730T894	Positive	729.679	893.897	14.8983	-0.420314	0.28904	-1.45417	0.150244	0.782405
M731T1120	Positive	730.659	1120.25	18.6708	-0.656157	0.338936	-1.93593	0.0568026	0.673262
M731T1175	Positive	730.664	1174.91	19.5819	-0.769726	0.290005	-2.65418	0.00977827	0.385543
M731T831	Positive	730.626	831.344	13.8557	0.193958	0.300478	0.645499	0.520656	0.978224
M731T895	Positive	730.683	894.811	14.9135	-0.19183	0.307272	-0.6243	0.534404	0.983212
M731T981	Positive	730.659	981.082	16.3514	-0.223553	0.358455	-0.623658	0.534823	0.983212
M732T1174	Positive	731.667	1174.25	19.5709	-0.807779	0.285844	-2.82594	0.00609716	0.385543
M732T1388	Positive	731.646	1387.98	23.1331	0.102973	0.371992	0.276815	0.782715	0.992031
M732T828	Positive	731.633	828.219	13.8037	0.155908	0.313141	0.497886	0.620082	0.991848
M732T975	Positive	731.696	974.793	16.2466	0.0250371	0.354799	0.0705671	0.943938	0.993619
M733T1088	Positive	732.677	1088.09	18.1349	-0.607188	0.285411	-2.12741	0.0368114	0.588987
M733T1353	Positive	732.694	1353.15	22.5525	0.416875	0.343751	1.21272	0.2292	0.891574
M733T855	Positive	732.636	854.87	14.2478	0.657533	0.321221	2.04698	0.0443106	0.636964
M733T959	Positive	732.685	958.64	15.9773	-0.700861	0.295522	-2.3716	0.0203877	0.513163
M734T1002	Positive	733.709	1002.48	16.708	0.0346798	0.32199	0.107704	0.91453	0.992031
M734T1427	Positive	733.661	1426.59	23.7765	0.34987	0.351029	0.9967	0.322248	0.943223
M734T1554	Positive	733.599	1554.26	25.9043	0.165321	0.33724	0.490219	0.62547	0.991848
M734T811	Negative	733.624	811.188	13.5198	-0.278418	0.26121	-1.06588	0.29004	0.925972
M734T907	Positive	733.649	906.904	15.1151	0.268432	0.297222	0.903136	0.369466	0.951233
M735T1096	Positive	734.695	1096.31	18.2719	-0.32069	0.341895	-0.937977	0.351392	0.949836
M735T1376	Positive	734.719	1376.21	22.9369	0.130446	0.347621	0.375254	0.708575	0.991848
M735T1427	Positive	734.66	1426.69	23.7781	0.399783	0.352914	1.13281	0.261054	0.903057
M735T1555	Positive	734.599	1554.53	25.9089	0.19382	0.333381	0.581377	0.562802	0.991848
M735T815	Negative	734.628	815.284	13.5881	-0.361144	0.256627	-1.40727	0.163648	0.808444
M735T928	Positive	734.652	928.062	15.4677	0.168493	0.296872	0.567561	0.572098	0.991848
M735T996	Positive	734.664	996.276	16.6046	-0.640902	0.287166	-2.23182	0.0287397	0.554697
M736T1096	Positive	735.729	1095.91	18.2652	0.119295	0.353175	0.337779	0.736513	0.991848
M736T1370	Positive	735.723	1370.15	22.8358	0.496216	0.424796	1.16813	0.246609	0.903057
M736T1427	Positive	735.652	1426.69	23.7781	0.329631	0.358864	0.918541	0.361403	0.949836
M736T1593	Positive	735.618	1592.86	26.5477	0.0302842	0.292254	0.103623	0.917757	0.992031
M736T994	Positive	735.667	994.172	16.5695	-0.537531	0.277063	-1.94011	0.0562835	0.672478
M737T1123	Positive	736.631	1123.46	18.7243	0.256096	0.448666	0.570794	0.569917	0.991848
M737T1411	Positive	736.733	1410.65	23.5108	0.268943	0.372836	0.721345	0.473033	0.97239
M737T1593	Positive	736.632	1593.33	26.5555	-0.0802851	0.298722	-0.268762	0.788882	0.992031
M737T977	Positive	736.671	976.892	16.2815	-0.0530146	0.288426	-0.183806	0.854682	0.992031
M738T1124	Positive	737.631	1123.56	18.7259	0.509597	0.385405	1.32224	0.190274	0.838764
M738T1352	Positive	737.644	1351.62	22.5269	-0.080029	0.385938	-0.207362	0.836312	0.992031
M738T1409	Positive	737.737	1409.01	23.4835	0.293806	0.379093	0.775024	0.440863	0.97239
M738T1594	Positive	737.628	1594.37	26.5728	0.112426	0.307999	0.36502	0.716166	0.991848
M738T1696	Positive	737.788	1695.95	28.2658	-0.656306	0.34735	-1.88947	0.0628557	0.680541
M738T994	Positive	738.488	993.84	16.564	0.0464739	0.286749	0.162072	0.871703	0.992031
M739T1063	Positive	738.637	1062.81	17.7135	-0.398753	0.294914	-1.3521	0.180575	0.83656
M739T1352	Positive	738.647	1351.5	22.525	-0.251848	0.409172	-0.615506	0.540162	0.983212
M739T1449	Positive	738.749	1449.32	24.1554	0.191238	0.377625	0.506422	0.614107	0.991848
M739T1695	Positive	738.788	1695.33	28.2556	-0.471159	0.336507	-1.40015	0.165764	0.812193
M739T962	Negative	738.583	962.376	16.0396	-0.436354	0.265835	-1.64145	0.105066	0.74931
M740T1065	Positive	739.637	1065.33	17.7555	-0.346421	0.303129	-1.14282	0.256901	0.903057
M740T1449	Positive	739.754	1449.11	24.1519	0.16672	0.377435	0.441719	0.660016	0.991848
M740T807	Positive	739.607	806.914	13.4486	-0.0759962	0.31338	-0.242505	0.809079	0.992031
M741T1449	Positive	740.758	1449.04	24.1506	0.0445931	0.395855	0.11265	0.910621	0.992031
M741T1492	Positive	740.764	1492.45	24.8742	0.212118	0.377242	0.562287	0.575667	0.991848
M741T807	Positive	740.61	807.091	13.4515	-0.129877	0.298788	-0.43468	0.665095	0.991848
M741T953	Positive	740.612	952.869	15.8811	-0.398779	0.253147	-1.57529	0.119574	0.764547
M742T1408	Positive	741.693	1408.15	23.4691	0.201606	0.404671	0.498198	0.619863	0.991848
M742T1492	Positive	741.769	1492.21	24.8701	0.248074	0.376668	0.658602	0.512252	0.973811
M742T1592	Positive	741.731	1592.1	26.535	-0.230715	0.293494	-0.786099	0.434389	0.97239
M742T842	Positive	741.625	841.922	14.032	0.330807	0.305077	1.08434	0.281831	0.924378
M742T881	Positive	741.63	881.266	14.6878	-0.175653	0.279745	-0.627904	0.532053	0.983212
M742T955	Positive	741.615	954.893	15.9149	-0.383645	0.257959	-1.48723	0.14132	0.782405
M743T1001	Positive	742.655	1000.65	16.6774	-0.774993	0.329428	-2.35254	0.0213819	0.513163
M743T1060	Negative	742.614	1060.13	17.6689	-0.809209	0.265441	-3.04854	0.00321539	0.385543
M743T1408	Positive	742.696	1408.04	23.4673	0.286016	0.353546	0.808991	0.421185	0.971298
M743T1492	Positive	742.772	1492.45	24.8742	0.264122	0.379175	0.696571	0.488314	0.973811
M743T1593	Positive	742.739	1592.56	26.5426	-0.526558	0.317694	-1.65744	0.101782	0.745524
M743T863	Positive	742.631	862.804	14.3801	-0.460092	0.314994	-1.46064	0.148465	0.782405
M743T949	Negative	742.613	949.068	15.8178	-0.38318	0.263798	-1.45255	0.150693	0.783261
M744T1083	Negative	743.68	1083.48	18.058	-0.653571	0.284981	-2.29338	0.0247479	0.518604
M744T1449	Positive	743.707	1449.42	24.1571	0.131175	0.321082	0.408539	0.684091	0.991848
M744T1492	Positive	743.775	1491.85	24.8641	0.211179	0.353155	0.597977	0.551731	0.98821
M744T1580	Positive	743.743	1580.13	26.3355	-0.232445	0.310315	-0.749061	0.456261	0.97239
M744T860	Positive	743.63	860.098	14.335	-0.250689	0.278531	-0.90004	0.371099	0.951233
M744T951	Negative	743.616	951.293	15.8549	-0.369713	0.261389	-1.41442	0.16155	0.804739
M744T999	Positive	743.67	999.236	16.6539	-0.641172	0.29671	-2.16094	0.0340276	0.57266
M745T1012	Positive	744.68	1011.75	16.8624	-0.502424	0.312127	-1.60968	0.111844	0.764547
M745T1019	Negative	744.629	1019.07	16.9845	-0.185576	0.247278	-0.750476	0.455414	0.97239
M745T1081	Positive	744.661	1080.88	18.0147	-0.567839	0.290681	-1.95348	0.0546486	0.664726
M745T1449	Positive	744.71	1448.84	24.1473	0.0899192	0.315787	0.284746	0.776656	0.992031
M745T1555	Positive	744.764	1554.86	25.9143	0.0424676	0.338538	0.125444	0.900522	0.992031
M745T888	Positive	744.645	888.188	14.8031	-0.572686	0.28939	-1.97894	0.0516478	0.655066
M745T952	Negative	744.619	952.201	15.87	-0.614716	0.247301	-2.4857	0.0152523	0.454694
M746T1019	Negative	745.631	1019.08	16.9847	-0.260362	0.257688	-1.01038	0.315699	0.94096
M746T1050	Positive	745.685	1049.58	17.4931	-0.49642	0.338414	-1.4669	0.146757	0.782405
M746T1492	Positive	745.721	1492.07	24.8679	0.221847	0.331037	0.67016	0.5049	0.973811
M746T1647	Positive	745.762	1647.22	27.4536	-0.127134	0.341027	-0.372799	0.710394	0.991848
M746T794	Negative	745.624	794.204	13.2367	0.00911594	0.272092	0.0335032	0.973366	0.994866
M746T889	Positive	745.651	888.873	14.8145	-0.481048	0.284685	-1.68975	0.0954012	0.745323
M747T1008	Negative	746.594	1007.85	16.7975	-0.487304	0.308181	-1.58123	0.11821	0.764547
M747T1030	Positive	746.691	1029.58	17.1597	-0.627873	0.33032	-1.9008	0.0613308	0.680541
M747T1073	Positive	746.695	1073.08	17.8846	-0.184466	0.30405	-0.606697	0.545961	0.986159
M747T1126	Positive	746.667	1125.88	18.7646	-0.332774	0.276895	-1.20181	0.233376	0.891793
M747T1493	Positive	746.724	1492.7	24.8784	0.299248	0.33415	0.895551	0.373477	0.952092
M747T796	Negative	746.629	795.77	13.2628	-0.111345	0.264606	-0.420795	0.675158	0.991848
M747T893	Positive	746.655	893.273	14.8879	-0.37583	0.334517	-1.1235	0.264958	0.903534
M747T979	Positive	746.661	979.053	16.3175	-0.150268	0.293551	-0.511897	0.61029	0.991848
M748T1007	Negative	747.591	1007.24	16.7873	-0.569577	0.282032	-2.01955	0.0471533	0.640131
M748T1016	Positive	747.686	1016.08	16.9346	-0.161061	0.327103	-0.492386	0.623945	0.991848
M748T1086	Positive	747.7	1086.3	18.1049	-0.615114	0.332542	-1.84973	0.0684557	0.701778
M748T1125	Positive	747.667	1125.44	18.7574	-0.432793	0.277942	-1.55714	0.123823	0.764547
M748T1458	Positive	747.68	1457.85	24.2974	0.340435	0.333492	1.02082	0.310758	0.937184
M748T1736	Positive	747.773	1735.88	28.9313	-0.362626	0.318385	-1.13895	0.258497	0.903057
M748T859	Negative	747.637	859.486	14.3248	-0.394968	0.267338	-1.47741	0.143927	0.782405
M748T958	Positive	747.665	957.68	15.9613	0.149297	0.295269	0.505631	0.61466	0.991848
M749T1024	Positive	748.666	1023.62	17.0603	0.104671	0.329632	0.317538	0.751754	0.992031
M749T1047	Negative	748.604	1047.32	17.4553	-0.36676	0.32366	-1.13316	0.260905	0.903057
M749T1135	Positive	748.709	1135.35	18.9224	-0.554933	0.29244	-1.8976	0.061759	0.680541
M749T1736	Positive	748.777	1735.6	28.9267	-0.213779	0.319801	-0.668474	0.505968	0.973811
M749T864	Negative	748.643	864.447	14.4075	-0.522866	0.257488	-2.03064	0.0459851	0.640131
M750T1019	Positive	749.634	1019.25	16.9874	-0.359782	0.276712	-1.3002	0.197678	0.863275
M750T1047	Negative	749.606	1047.32	17.4553	-0.7063	0.28688	-2.462	0.0162116	0.456573
M750T1150	Positive	749.716	1149.91	19.1652	-0.432276	0.297039	-1.45528	0.149937	0.782405
M750T871	Negative	749.65	870.837	14.5139	-0.299762	0.262726	-1.14097	0.257664	0.903057
M750T916	Negative	749.657	915.877	15.2646	-0.238737	0.267264	-0.893261	0.374693	0.952092
M751T1040	Positive	750.63	1040.16	17.3359	-0.314364	0.294291	-1.06821	0.288994	0.925972
M751T1113	Negative	750.619	1112.91	18.5484	-0.730063	0.250872	-2.91011	0.00480428	0.385543
M751T1125	Positive	750.62	1124.68	18.7447	0.291656	0.300185	0.971587	0.334509	0.949836
M751T1440	Positive	750.752	1439.97	23.9994	-0.0589234	0.375659	-0.156853	0.875799	0.992031
M751T891	Negative	750.653	890.973	14.8495	-0.745707	0.302036	-2.46894	0.0159254	0.456573
M752T1055	Positive	751.63	1054.91	17.5818	-0.191381	0.283903	-0.674108	0.502401	0.973811
M752T1113	Negative	751.624	1113.08	18.5513	-0.7407	0.248468	-2.98107	0.00391631	0.385543
M752T1439	Positive	751.755	1438.86	23.9811	-0.0241723	0.380659	-0.0635013	0.949543	0.994564
M752T923	Positive	751.669	922.556	15.3759	0.219091	0.324552	0.675055	0.501803	0.973811
M753T1055	Positive	752.633	1054.9	17.5817	-0.496872	0.286357	-1.73515	0.0869931	0.723196
M753T1108	Positive	752.648	1107.98	18.4663	-0.637004	0.300645	-2.11879	0.0375586	0.588987
M753T1114	Negative	752.629	1114.08	18.5679	-0.799133	0.285098	-2.80302	0.00650105	0.385543
M753T1482	Positive	752.767	1482.41	24.7068	0.018997	0.376829	0.0504127	0.959933	0.994866
M753T793	Positive	752.613	793.475	13.2246	0.0230503	0.316412	0.072849	0.942128	0.992945
M753T856	Positive	752.614	856.109	14.2685	0.358469	0.296207	1.2102	0.230161	0.891574
M753T924	Positive	752.674	923.616	15.3936	0.458463	0.38621	1.18708	0.239096	0.89853
M754T1111	Positive	753.653	1110.82	18.5136	-0.619269	0.296637	-2.08763	0.0403703	0.615592
M754T1483	Positive	753.773	1482.74	24.7123	0.0774057	0.362354	0.213619	0.831448	0.992031
M754T794	Positive	753.616	793.693	13.2282	0.0969821	0.316742	0.306186	0.760346	0.992031
M754T856	Positive	753.618	856.239	14.2706	0.14818	0.277442	0.534093	0.594922	0.991848
M754T990	Positive	753.693	989.667	16.4945	0.322622	0.340481	0.947548	0.346529	0.949836
M755T1123	Positive	754.661	1122.82	18.7136	-0.626402	0.298808	-2.09634	0.039567	0.610083
M755T1525	Positive	754.782	1525.36	25.4226	0.253591	0.352657	0.719086	0.474415	0.97239
M755T834	Positive	754.629	833.866	13.8978	0.595312	0.299471	1.98788	0.0506279	0.655066
M755T924	Positive	754.627	923.564	15.3927	0.535263	0.329951	1.62225	0.109121	0.758627
M755T983	Positive	754.683	982.993	16.3832	0.590501	0.386216	1.52894	0.130661	0.772138
M756T1525	Positive	755.786	1525.2	25.4201	0.282318	0.326899	0.863625	0.390662	0.956676
M756T1695	Positive	755.798	1695.12	28.252	-0.176842	0.336726	-0.525181	0.601071	0.991848
M756T836	Positive	755.635	835.79	13.9298	0.814311	0.300941	2.70589	0.00849928	0.385543
M756T939	Positive	755.691	939.36	15.656	-0.0708838	0.298753	-0.237266	0.813125	0.992031
M757T1059	Positive	756.69	1059.29	17.6548	-0.608841	0.34434	-1.76814	0.0812741	0.718467
M757T1197	Positive	756.689	1196.73	19.9455	-0.874526	0.323042	-2.70716	0.00846981	0.385543
M757T1525	Positive	756.79	1525.39	25.4231	0.262093	0.345761	0.758018	0.450914	0.97239
M757T897	Positive	756.646	896.819	14.947	0.213472	0.303513	0.703338	0.484113	0.973811
M757T977	Positive	756.647	977.081	16.2847	0.0726651	0.316687	0.229454	0.819167	0.992031
M758T1011	Positive	757.714	1010.92	16.8486	0.030545	0.303245	0.100727	0.920047	0.992031
M758T1197	Positive	757.688	1196.73	19.9455	-0.465305	0.333942	-1.39337	0.167795	0.812982
M758T1408	Positive	757.666	1408.05	23.4675	0.306598	0.361475	0.848186	0.399146	0.961293
M758T1482	Positive	757.721	1481.88	24.6981	0.13641	0.349501	0.390298	0.697468	0.991848
M758T896	Positive	757.65	896.468	14.9411	-0.0234041	0.307738	-0.076052	0.939589	0.992945
M759T1408	Positive	758.659	1407.91	23.4652	0.187095	0.358282	0.522199	0.603135	0.991848
M759T876	Positive	758.654	875.895	14.5983	-0.0507945	0.319249	-0.159106	0.874031	0.992031
M759T964	Positive	759.121	964.435	16.0739	-0.530717	0.332343	-1.5969	0.114669	0.764547
M759T998	Positive	758.682	998.143	16.6357	-0.291471	0.36946	-0.788913	0.432753	0.97239
M760T1092	Positive	759.731	1092.41	18.2068	-0.202094	0.373248	-0.541447	0.589871	0.991848
M760T1123	Positive	759.621	1122.69	18.7115	-0.0141115	0.380249	-0.0371112	0.970499	0.994866
M760T1449	Positive	759.674	1449.03	24.1506	-0.0472048	0.330099	-0.143002	0.886688	0.992031
M760T1526	Positive	759.737	1526.13	25.4354	0.121447	0.341724	0.355394	0.723333	0.991848
M760T1593	Positive	759.614	1592.8	26.5467	-0.308026	0.339162	-0.908198	0.366804	0.951233
M760T965_1	Positive	759.67	964.637	16.0773	-0.43136	0.326414	-1.32151	0.190516	0.838764
M760T965_2	Positive	760.137	965.308	16.0885	-0.333116	0.320626	-1.03895	0.302303	0.932151
M761T1023	Positive	760.676	1023.48	17.058	-0.255472	0.330924	-0.771997	0.442643	0.97239
M761T1030	Positive	761.139	1029.64	17.1606	-0.0839977	0.329865	-0.254643	0.799725	0.992031
M761T1093	Positive	760.716	1093.22	18.2204	-0.297904	0.335901	-0.88688	0.378096	0.953412
M761T1449	Positive	760.681	1448.81	24.1469	0.168076	0.324064	0.51865	0.605595	0.991848
M761T1527	Positive	760.737	1526.52	25.4419	0.371842	0.32002	1.16193	0.2491	0.903057
M761T1588	Positive	760.63	1587.62	26.4603	-0.382817	0.3684	-1.03913	0.302219	0.932151
M761T946	Positive	760.673	945.667	15.7611	-0.467916	0.296893	-1.57604	0.119401	0.764547
M762T1028	Positive	761.683	1028.1	17.1351	-0.243284	0.297612	-0.817453	0.416366	0.971298
M762T1030	Positive	762.154	1029.66	17.161	0.0788329	0.325768	0.241991	0.809475	0.992031
M762T1105	Positive	761.736	1105.12	18.4186	-0.191392	0.300321	-0.637292	0.525956	0.982164
M762T1449	Positive	761.681	1448.85	24.1475	0.0972841	0.321589	0.302511	0.763135	0.992031
M762T1493	Positive	761.692	1492.86	24.881	0.212627	0.330419	0.643508	0.521939	0.979968
M762T963	Positive	761.671	963.487	16.0581	-0.352513	0.328733	-1.07234	0.287148	0.925972
M763T1012	Positive	762.686	1012.04	16.8673	0.0303715	0.302304	0.100467	0.920253	0.992031
M763T1092	Positive	762.696	1092.44	18.2073	-0.462245	0.29473	-1.56837	0.12118	0.764547
M763T1430	Positive	762.751	1429.88	23.8313	0.0608003	0.35314	0.172171	0.863786	0.992031
M763T1493	Positive	762.699	1492.52	24.8753	0.309695	0.337588	0.917374	0.362009	0.949836
M763T952	Negative	762.585	952.233	15.8705	-0.719481	0.262823	-2.73751	0.00779426	0.385543
M764T1029	Positive	763.685	1028.74	17.1457	-0.188157	0.297477	-0.63251	0.529057	0.983212
M764T1092	Positive	763.7	1091.63	18.1938	-0.440626	0.31382	-1.40407	0.164596	0.811221
M764T1428	Positive	763.756	1428.46	23.8077	0.136455	0.356906	0.382328	0.703344	0.991848
M764T1493	Positive	763.691	1492.81	24.8801	0.342636	0.334295	1.02495	0.308817	0.937184
M764T953	Negative	763.589	953.419	15.8903	-0.709604	0.259861	-2.73071	0.00794124	0.385543
M765T1092	Positive	764.703	1091.65	18.1942	0.106065	0.283832	0.373689	0.709734	0.991848
M765T1125	Positive	764.624	1124.66	18.7444	0.348031	0.310813	1.11975	0.266544	0.904872
M765T1471	Positive	764.765	1470.54	24.5091	0.157897	0.378367	0.417312	0.677692	0.991848
M765T899	Negative	764.601	898.635	14.9772	-0.213899	0.305381	-0.700434	0.485913	0.973811
M765T948	Positive	765.256	947.893	15.7982	-0.00604859	0.26016	-0.0232495	0.981516	0.994866
M765T953	Positive	764.886	952.761	15.8794	-0.157609	0.281767	-0.559358	0.577654	0.991848
M765T965	Positive	764.555	964.517	16.0753	-0.871335	0.286153	-3.045	0.00324907	0.385543
M765T997	Negative	764.605	997.343	16.6224	-0.496483	0.296686	-1.67343	0.0985825	0.745524
M766T1029	Positive	766.39	1028.77	17.1462	-0.409979	0.298591	-1.37305	0.173999	0.82657
M766T1125	Positive	765.618	1124.73	18.7454	0.211422	0.306339	0.690159	0.492313	0.973811
M766T1470	Positive	765.772	1469.82	24.497	0.132353	0.379017	0.349202	0.727957	0.991848
M766T1608	Positive	765.8	1608.02	26.8003	-0.453811	0.356843	-1.27174	0.207559	0.876537
M766T898	Negative	765.603	897.615	14.9603	-0.316373	0.310699	-1.01826	0.311962	0.937924
M766T934	Positive	765.529	933.774	15.5629	-0.486869	0.383721	-1.26881	0.208596	0.876537
M767T1008	Positive	766.91	1008.17	16.8029	-0.261297	0.316588	-0.825353	0.411898	0.971298
M767T1021	Positive	766.656	1020.93	17.0154	-0.688375	0.281182	-2.44815	0.0167974	0.467178
M767T1063	Negative	766.616	1063.31	17.7219	-0.559294	0.254932	-2.1939	0.0314711	0.567713
M767T1470	Positive	766.777	1469.65	24.4942	0.208698	0.392333	0.531942	0.596404	0.991848
M767T1518	Positive	766.783	1517.78	25.2963	0.173655	0.382644	0.453829	0.651317	0.991848
M767T1598	Positive	766.75	1597.75	26.6292	-0.527825	0.334515	-1.57788	0.118976	0.764547
M767T852	Positive	766.636	851.7	14.195	-0.0645795	0.310258	-0.208147	0.835701	0.992031
M767T912	Positive	766.635	912.213	15.2035	-0.0357615	0.348252	-0.102688	0.918496	0.992031
M767T944	Negative	766.616	943.719	15.7286	-0.182542	0.268832	-0.679021	0.499301	0.973811
M768T1063	Negative	767.621	1063.33	17.7222	-0.522734	0.259096	-2.01753	0.0473689	0.640131
M768T1429	Positive	767.709	1428.81	23.8135	0.0493763	0.37085	0.133143	0.894451	0.992031
M768T1518	Positive	767.778	1517.85	25.2975	0.173454	0.382657	0.45329	0.651703	0.991848
M768T852	Positive	767.64	851.997	14.2	-0.219241	0.306766	-0.714685	0.477115	0.972553
M768T914	Positive	767.634	913.677	15.228	0.215843	0.328767	0.656522	0.513581	0.973811
M768T960.x	Negative	767.619	959.68	15.9947	-0.262023	0.273635	-0.957563	0.341487	0.949836
M768T960.y	Positive	768.463	959.891	15.9982	0.0592496	0.307217	0.192859	0.847612	0.992031
M768T962	Positive	768.115	961.885	16.0314	0.106309	0.303438	0.35035	0.727099	0.991848
M768T997	Positive	767.656	996.577	16.6096	0.185691	0.302363	0.614134	0.541063	0.983212
M769T1049	Positive	768.669	1049.07	17.4845	-0.357643	0.283521	-1.26144	0.211223	0.876656
M769T1428	Positive	768.722	1427.6	23.7933	-0.0898714	0.332686	-0.270138	0.787827	0.992031
M769T1517	Positive	768.791	1516.97	25.2829	0.151863	0.373136	0.406991	0.685222	0.991848
M769T1567	Positive	768.799	1567.39	26.1232	0.250017	0.361737	0.691155	0.49169	0.973811
M769T891	Positive	768.651	890.654	14.8442	0.193252	0.3165	0.610591	0.543393	0.983453
M769T991	Negative	768.631	991.284	16.5214	-0.172372	0.277647	-0.620831	0.536671	0.983212
M770T1036	Positive	769.669	1035.97	17.2661	-0.337031	0.347366	-0.970247	0.335172	0.949836
M770T1119	Negative	769.702	1119.02	18.6504	-0.183047	0.280372	-0.652872	0.515918	0.973811
M770T1183	Positive	769.754	1182.85	19.7141	-0.360631	0.325191	-1.10898	0.271128	0.912576
M770T1310	Positive	769.824	1310.02	21.8337	-0.538695	0.334373	-1.61106	0.111542	0.764547
M770T1470	Positive	769.726	1470.13	24.5022	0.0574663	0.312269	0.184028	0.854509	0.992031
M770T1567	Positive	769.803	1567.37	26.1228	0.28901	0.358933	0.805193	0.423359	0.971298
M770T1618	Positive	769.771	1618.49	26.9749	-0.266355	0.353979	-0.752461	0.454227	0.97239
M770T1695	Positive	769.814	1694.9	28.2484	0.0118215	0.330194	0.0358018	0.971539	0.994866
M770T893	Positive	769.656	892.776	14.8796	0.289723	0.275569	1.05136	0.296608	0.925972
M770T991	Negative	769.634	991.16	16.5193	-0.508334	0.286654	-1.77333	0.0804024	0.718467
M771T1056	Negative	770.648	1055.87	17.5978	-0.420274	0.27061	-1.55306	0.124793	0.768234
M771T1059	Positive	770.691	1059.11	17.6518	-0.338106	0.295257	-1.14512	0.25595	0.903057
M771T1115	Positive	770.694	1115.22	18.587	-0.84422	0.305192	-2.7662	0.00720143	0.385543
M771T1470	Positive	770.729	1469.76	24.496	0.0321394	0.312301	0.102912	0.918319	0.992031
M771T1567	Positive	770.806	1567.47	26.1244	0.358116	0.371604	0.963704	0.33842	0.949836
M771T1695	Positive	770.813	1695.06	28.2511	-0.19144	0.308526	-0.6205	0.536888	0.983212
M771T942	Positive	770.668	941.99	15.6998	-0.0672003	0.357038	-0.188216	0.851236	0.992031
M771T964	Positive	771.361	963.566	16.0594	-0.411316	0.341298	-1.20515	0.232092	0.891574
M771T966	Positive	770.789	966.437	16.1073	-0.306594	0.315852	-0.970689	0.334953	0.949836
M772T1057	Negative	771.651	1056.59	17.6099	-0.41224	0.270394	-1.52459	0.131743	0.772138
M772T1083	Positive	771.706	1082.79	18.0466	-0.580309	0.311321	-1.86402	0.0663957	0.700854
M772T1176	Negative	771.717	1175.74	19.5956	-0.346716	0.291767	-1.18833	0.238608	0.89853
M772T1196	Positive	771.733	1196.05	19.9342	-0.729211	0.302304	-2.41218	0.0184073	0.483849
M772T1394	Positive	772.356	1393.91	23.2319	0.720656	0.699059	1.03089	0.306041	0.937184
M772T1469	Positive	771.725	1468.94	24.4823	0.0563814	0.316997	0.177861	0.859332	0.992031
M772T1518	Positive	771.74	1517.64	25.294	0.107321	0.292648	0.366724	0.7149	0.991848
M772T935	Positive	771.678	934.794	15.5799	0.604808	0.314028	1.92597	0.0580566	0.673262
M773T1007	Positive	772.676	1007.24	16.7873	-0.571878	0.278875	-2.05066	0.043941	0.636964
M773T1027	Positive	773.012	1026.69	17.1114	-0.084063	0.301662	-0.278666	0.7813	0.992031
M773T1038	Negative	772.612	1038.42	17.307	-0.664194	0.293692	-2.26154	0.0267472	0.535592
M773T1102	Positive	772.716	1102.22	18.3703	-0.352365	0.353025	-0.99813	0.321559	0.943223
M773T1116	Negative	772.666	1115.6	18.5934	-0.128062	0.264229	-0.484663	0.629386	0.991848
M773T1171	Positive	772.713	1171.11	19.5185	-0.535477	0.295005	-1.81515	0.073666	0.714995
M773T1175	Negative	772.72	1175.5	19.5917	-0.389253	0.307171	-1.26722	0.209162	0.876537
M773T1394	Positive	773.357	1393.99	23.2331	0.750544	0.701695	1.06962	0.288365	0.925972
M773T1413	Positive	772.738	1413.45	23.5574	0.313513	0.647441	0.484234	0.62969	0.991848
M773T1518	Positive	772.744	1518.29	25.3048	0.0474668	0.298293	0.159128	0.874013	0.992031
M774T1008	Positive	773.688	1007.61	16.7935	-0.341703	0.283671	-1.20458	0.232312	0.891574
M774T1145	Positive	773.733	1144.68	19.078	-0.0777844	0.325318	-0.239103	0.811705	0.992031
M774T1264	Positive	773.745	1263.66	21.061	-0.394363	0.312112	-1.26353	0.210476	0.876537
M774T1394	Positive	774.356	1393.97	23.2329	0.729298	0.696427	1.0472	0.298511	0.926056
M774T1482	Positive	773.703	1481.87	24.6978	-0.108833	0.34353	-0.316807	0.752307	0.992031
M774T1567	Positive	773.757	1567.1	26.1184	0.217614	0.317013	0.686452	0.494633	0.973811
M774T910	Negative	773.659	909.588	15.1598	-0.452455	0.274268	-1.64968	0.103365	0.748783
M775T1005	Positive	774.695	1005.37	16.7561	-0.159415	0.305022	-0.522634	0.602834	0.991848
M775T1057	Positive	774.68	1056.55	17.6091	-0.295968	0.29237	-1.01231	0.314781	0.939326
M775T1103	Negative	774.624	1102.91	18.3819	-0.797994	0.26792	-2.97848	0.00394575	0.385543
M775T1151	Positive	774.737	1150.87	19.1811	0.126368	0.33404	0.378302	0.706319	0.991848
M775T1456	Positive	774.703	1456.32	24.2721	-0.13353	0.779557	-0.17129	0.864476	0.992031
M775T1569	Positive	774.761	1568.66	26.1444	-0.131118	0.28867	-0.454215	0.65104	0.991848
M775T832	Positive	774.659	831.944	13.8657	-0.820418	0.315838	-2.59759	0.0113768	0.42356
M775T844	Negative	774.608	844.281	14.0713	-0.0375759	0.273946	-0.137165	0.891283	0.992031
M775T911	Negative	774.663	910.738	15.179	-0.456756	0.27788	-1.64372	0.104595	0.74931
M776T1054	Positive	775.684	1054.31	17.5719	0.0739141	0.310394	0.23813	0.812457	0.992031
M776T1103	Negative	775.627	1102.91	18.3819	-0.85632	0.268483	-3.18948	0.00211119	0.385543
M776T1144	Positive	775.728	1143.72	19.062	-0.215944	0.32307	-0.668413	0.506007	0.973811
M776T1455	Positive	775.755	1455.23	24.2538	-0.178096	0.88327	-0.201633	0.840772	0.992031
M776T1527	Positive	775.712	1526.75	25.4458	0.412343	0.342135	1.20521	0.23207	0.891574
M776T833	Positive	775.666	832.523	13.8754	-0.678288	0.318174	-2.13182	0.0364349	0.588072
M776T983	Negative	775.676	982.855	16.3809	-0.917834	0.239036	-3.83974	0.000262378	0.241387
M777T1112	Positive	776.659	1111.7	18.5284	-0.687837	0.274518	-2.50561	0.0144857	0.454694
M777T1234	Positive	776.744	1234.1	20.5683	-0.115643	0.306076	-0.377825	0.706672	0.991848
M777T1470	Positive	776.772	1470.44	24.5074	0.0608145	0.355456	0.171089	0.864634	0.992031
M777T1644	Positive	776.793	1644.4	27.4067	-0.141631	0.342643	-0.413348	0.68058	0.991848
M777T866	Positive	776.661	866.316	14.4386	-0.323119	0.304591	-1.06083	0.292315	0.925972
M777T904	Positive	776.682	904.036	15.0673	-0.49258	0.308504	-1.59667	0.114719	0.764547
M777T914	Negative	776.623	914.291	15.2382	-0.00342366	0.287918	-0.0118911	0.990545	0.998039
M777T983	Negative	776.679	982.907	16.3818	-0.785116	0.277832	-2.82586	0.00609848	0.385543
M778T1111	Positive	777.651	1110.79	18.5132	-0.622144	0.27791	-2.23865	0.0282705	0.55338
M778T1234	Positive	777.749	1234.06	20.5677	-0.18822	0.296162	-0.635531	0.527097	0.983212
M778T1579	Positive	777.785	1578.78	26.313	0.0160313	0.342584	0.0467953	0.962806	0.994866
M778T904	Positive	777.695	904.372	15.0729	-0.356642	0.32418	-1.10014	0.274938	0.920907
M778T915	Negative	777.627	915.278	15.2546	0.0403454	0.281745	0.143198	0.886533	0.992031
M779T1124	Positive	778.66	1123.91	18.7318	-0.4447	0.277019	-1.60531	0.112804	0.764547
M779T1511	Positive	778.787	1511.28	25.188	0.259689	0.339937	0.763934	0.447403	0.97239
M779T1731	Positive	778.806	1730.6	28.8434	-0.784155	0.348611	-2.24937	0.0275479	0.543087
M779T833	Positive	778.634	833.043	13.8841	-0.301955	0.322549	-0.936152	0.352325	0.949836
M779T896	Positive	778.629	896.362	14.9394	0.726742	0.285971	2.54132	0.0131979	0.454694
M779T982	Negative	778.639	981.729	16.3621	-0.439979	0.24993	-1.76041	0.0825854	0.718467
M780T1136	Positive	779.663	1136.38	18.9396	-0.567227	0.298182	-1.90228	0.061134	0.680541
M780T1506	Positive	779.792	1506.11	25.1018	0.403005	0.340934	1.18206	0.24107	0.900365
M780T1649	Positive	779.808	1649.39	27.4899	-0.0102545	0.333558	-0.0307428	0.97556	0.994866
M780T852	Positive	779.636	852.064	14.2011	-0.223527	0.303596	-0.736264	0.463962	0.97239
M780T982	Negative	779.643	982.297	16.3716	-0.476954	0.251981	-1.89282	0.062402	0.680541
M781T1044	Positive	780.704	1044.42	17.4069	-0.00144051	0.347651	-0.00414357	0.996705	0.998976
M781T1195	Positive	780.686	1195.15	19.9192	-0.0848908	0.301646	-0.281425	0.779192	0.992031
M781T1555	Positive	780.803	1554.53	25.9089	0.216465	0.324439	0.667198	0.506778	0.973811
M781T882	Positive	780.649	881.799	14.6967	-0.0197797	0.297676	-0.066447	0.947206	0.994564
M781T957	Positive	780.655	957.021	15.9503	-0.0851277	0.334429	-0.254547	0.799799	0.992031
M782T1044	Positive	781.728	1044.42	17.407	0.0941093	0.493781	0.190589	0.849384	0.992031
M782T1092	Positive	781.723	1091.8	18.1966	0.457915	0.290976	1.57372	0.119936	0.764547
M782T1196	Positive	781.688	1195.84	19.9306	-0.228047	0.328209	-0.694822	0.489403	0.973811
M782T1555	Positive	781.81	1554.74	25.9123	0.160265	0.322705	0.49663	0.620963	0.991848
M782T1734	Positive	781.817	1734.12	28.9019	-0.546765	0.324708	-1.68386	0.0965389	0.745524
M782T885	Positive	781.654	885.319	14.7553	-0.0754272	0.297721	-0.253348	0.800721	0.992031
M782T971	Positive	781.672	971.388	16.1898	0.132287	0.390873	0.338441	0.736015	0.991848
M783T1024	Positive	782.665	1023.59	17.0599	0.159632	0.288972	0.552415	0.582375	0.991848
M783T1083	Positive	782.707	1082.71	18.0452	-0.357977	0.354623	-1.00946	0.316135	0.941242
M783T1554	Positive	782.816	1554.45	25.9074	0.122064	0.37821	0.322741	0.747827	0.992031
M783T1610_1	Positive	782.818	1609.65	26.8275	-0.0188973	0.421936	-0.0447872	0.964401	0.994866
M783T1610_2	Positive	783.286	1609.53	26.8255	-0.198607	0.454014	-0.437448	0.663096	0.991848
M783T891	Positive	782.661	891.4	14.8567	-0.170971	0.339611	-0.503432	0.616197	0.991848
M783T949	Positive	782.664	948.708	15.8118	-0.0384176	0.287001	-0.133859	0.893888	0.992031
M783T970	Positive	783.134	970.341	16.1723	0.0109142	0.317569	0.0343679	0.972679	0.994866
M784T1054	Positive	783.726	1053.72	17.562	-0.688282	0.282009	-2.44064	0.0171225	0.467901
M784T1309	Positive	783.831	1309.3	21.8216	-0.494694	0.301153	-1.64267	0.104813	0.74931
M784T1430	Positive	783.678	1429.65	23.8275	0.248554	0.333955	0.744275	0.459133	0.97239
M784T1554	Positive	783.805	1554.37	25.9062	-0.0577427	0.321135	-0.179808	0.857808	0.992031
M784T1609	Positive	784.3	1609.44	26.824	-0.342196	0.393089	-0.870532	0.386903	0.95418
M784T1610	Positive	783.823	1609.52	26.8253	-0.307905	0.487324	-0.631827	0.529501	0.983212
M784T946	Positive	783.669	945.755	15.7626	-0.0811352	0.290462	-0.279332	0.780791	0.992031
M784T970	Positive	784.148	970.361	16.1727	0.0653409	0.319667	0.204403	0.838615	0.992031
M785T1056	Positive	784.683	1056.01	17.6001	-0.428113	0.350042	-1.22303	0.225305	0.891574
M785T1167	Positive	784.765	1167.38	19.4564	-0.755535	0.317288	-2.38123	0.0199014	0.513163
M785T1309	Positive	784.822	1309.26	21.821	-0.097357	0.342937	-0.283892	0.777308	0.992031
M785T1427	Positive	784.685	1427.29	23.7882	-0.0551233	0.362011	-0.152269	0.8794	0.992031
M785T1555	Positive	784.765	1554.57	25.9095	-0.134454	0.313383	-0.429041	0.669175	0.991848
M785T1610	Positive	784.829	1609.52	26.8254	-0.319665	0.486561	-0.656988	0.513283	0.973811
M785T971	Positive	784.677	971.211	16.1869	-0.763069	0.2857	-2.67088	0.00934731	0.385543
M786T1001	Positive	785.687	1001.26	16.6877	-0.132477	0.327189	-0.404893	0.686756	0.991848
M786T1120	Positive	785.749	1119.76	18.6626	0.118108	0.309489	0.381622	0.703866	0.991848
M786T1218	Negative	785.735	1218.09	20.3015	-0.595073	0.268889	-2.21308	0.0300625	0.559478
M786T1470	Positive	785.696	1469.65	24.4942	0.207293	0.310893	0.666766	0.507053	0.973811
M786T1610	Positive	785.833	1609.59	26.8266	-0.208273	0.481246	-0.432778	0.66647	0.991848
M787T1001	Positive	786.689	1001.01	16.6836	-0.194514	0.313969	-0.619533	0.537521	0.983212
M787T1010	Negative	786.645	1009.87	16.8312	-0.728119	0.261324	-2.78627	0.00681138	0.385543
M787T1066	Positive	787.165	1065.57	17.7594	-0.42309	0.33653	-1.25721	0.212739	0.880299
M787T1105	Positive	786.736	1105.4	18.4234	0.0782128	0.286892	0.272621	0.785925	0.992031
M787T1611	Positive	786.815	1610.79	26.8465	0.126113	0.28585	0.441187	0.6604	0.991848
M787T911	Positive	787.316	911.37	15.1895	0.0337093	0.342531	0.0984124	0.921878	0.992031
M788T1047	Positive	787.7	1047.06	17.451	-0.578877	0.312485	-1.85249	0.0680539	0.700854
M788T1066	Positive	788.18	1066.16	17.7693	-0.235487	0.375721	-0.62676	0.532799	0.983212
M788T1126	Positive	787.757	1125.7	18.7616	-0.843692	0.332498	-2.53744	0.0133326	0.454694
M788T1184	Positive	787.763	1183.71	19.7286	-0.25944	0.329034	-0.788491	0.432998	0.97239
M788T1470	Positive	787.7	1470.17	24.5029	0.0417788	0.312485	0.133699	0.894014	0.992031
M788T1518	Positive	787.713	1517.99	25.2998	0.0906656	0.327938	0.276471	0.782978	0.992031
M788T1607	Positive	788.141	1607.01	26.7836	0.12867	0.313639	0.41025	0.682841	0.991848
M789T1017	Negative	788.654	1017.07	16.9512	-0.477004	0.305824	-1.55974	0.123207	0.764547
M789T1047	Positive	788.707	1047.07	17.4511	-0.575779	0.295876	-1.94602	0.0555561	0.669584
M789T1075	Negative	788.659	1074.69	17.9115	-0.556057	0.274702	-2.02422	0.0466585	0.640131
M789T1123	Positive	788.713	1123.27	18.7212	-0.300923	0.285975	-1.05227	0.296194	0.925972
M789T1184_1	Positive	788.759	1183.56	19.726	-0.0460971	0.330871	-0.13932	0.889586	0.992031
M789T1184_2	Positive	788.772	1183.72	19.7287	0.0290137	0.325383	0.0891676	0.929196	0.992627
M789T1466	Positive	788.757	1466.19	24.4365	-0.00927382	0.346941	-0.0267302	0.978749	0.994866
M789T1607	Positive	788.766	1607.01	26.7834	-0.289057	0.298602	-0.968034	0.336268	0.949836
M789T1609	Positive	789.495	1608.85	26.8142	0.0391019	0.297475	0.131446	0.895789	0.992031
M789T899	Negative	788.625	898.933	14.9822	-0.364319	0.271516	-1.34179	0.183879	0.838764
M789T954	Positive	788.958	953.891	15.8982	-0.0662289	0.32818	-0.201807	0.840637	0.992031
M789T970	Positive	789.354	969.774	16.1629	0.393764	0.313526	1.25592	0.213204	0.880901
M790T1049	Positive	789.712	1049.09	17.4848	-0.342527	0.286503	-1.19554	0.235798	0.89396
M790T1123	Positive	789.717	1123.13	18.7188	-0.231279	0.285161	-0.811049	0.420011	0.971298
M790T1197	Positive	789.776	1196.73	19.9454	0.0104489	0.388761	0.0268775	0.978632	0.994866
M790T1466	Positive	789.756	1466.18	24.4364	-0.273021	0.336837	-0.810543	0.4203	0.971298
M790T1519	Positive	789.716	1518.51	25.3086	0.00759322	0.347161	0.0218723	0.98261	0.994866
M790T1568	Positive	789.73	1567.77	26.1295	0.150666	0.316407	0.476178	0.63539	0.991848
M790T1608	Positive	790.484	1608.46	26.8076	0.366092	0.310256	1.17997	0.241897	0.90221
M790T972	Positive	790.342	972.287	16.2048	0.217812	0.298993	0.728485	0.46868	0.97239
M791T1011	Positive	790.652	1011.35	16.8558	-0.640128	0.29411	-2.17649	0.0327996	0.569616
M791T1068	Negative	790.669	1068.32	17.8053	-0.508264	0.276354	-1.83918	0.0700119	0.704649
M791T1109	Positive	790.719	1108.79	18.4798	-0.0158064	0.274314	-0.0576216	0.95421	0.994866
M791T1493	Positive	790.777	1492.68	24.878	0.174718	0.333779	0.523455	0.602265	0.991848
M791T1568	Positive	790.732	1567.63	26.1272	-0.0599866	0.326965	-0.183465	0.854949	0.992031
M791T700	Positive	790.838	700.188	11.6698	-0.509749	0.340701	-1.49618	0.138978	0.782405
M791T951	Negative	790.625	951.131	15.8522	-0.612165	0.280785	-2.18019	0.032513	0.569616
M791T983	Positive	790.986	983.051	16.3842	0.0607895	0.347188	0.175091	0.8615	0.992031
M791T998	Positive	791.362	998.02	16.6337	0.112388	0.302279	0.371803	0.711131	0.991848
M792T1011	Positive	791.676	1011	16.8501	-0.838082	0.276766	-3.02813	0.00341409	0.385543
M792T1064	Positive	792.423	1063.79	17.7298	-0.467174	0.341978	-1.36609	0.176162	0.829703
M792T1124	Positive	791.725	1123.72	18.7287	-0.292619	0.293114	-0.99831	0.321472	0.943223
M792T1492	Positive	791.79	1491.9	24.8651	0.200424	0.336726	0.595214	0.553567	0.99081
M792T1579	Positive	791.802	1578.74	26.3123	0.0340236	0.361415	0.0941399	0.92526	0.99212
M792T1609_1	Positive	792.036	1609.33	26.8221	0.212185	0.344858	0.615284	0.540307	0.983212
M792T1609_2	Positive	792.414	1608.77	26.8128	-0.248947	0.40401	-0.616191	0.539712	0.983212
M792T700	Positive	791.842	700.148	11.6691	-0.59013	0.330661	-1.7847	0.0785225	0.718467
M792T950	Negative	791.624	950.294	15.8382	-0.589787	0.250853	-2.35112	0.0214578	0.513163
M792T970	Positive	792.261	969.785	16.1631	-0.121653	0.332702	-0.365651	0.715698	0.991848
M792T983	Positive	791.949	983.321	16.3887	-0.37037	0.286514	-1.29268	0.200256	0.866312
M793T1023	Positive	792.661	1022.6	17.0434	-0.526973	0.286455	-1.83964	0.0699438	0.704649
M793T1048	Positive	793.029	1047.93	17.4655	-0.145631	0.291915	-0.498881	0.619384	0.991848
M793T1492	Positive	792.796	1491.82	24.8637	0.122819	0.325173	0.377704	0.706762	0.991848
M793T1541	Positive	792.802	1541.12	25.6854	0.221686	0.305846	0.724828	0.470907	0.97239
M793T1608	Positive	792.781	1607.63	26.7939	-0.248397	0.373126	-0.66572	0.507717	0.973811
M793T1609	Positive	793.371	1608.8	26.8134	-0.262528	0.465997	-0.563368	0.574935	0.991848
M793T700	Positive	792.847	700.226	11.6704	-0.541759	0.322617	-1.67926	0.0974359	0.745524
M793T887	Positive	792.656	887.102	14.785	-0.0352384	0.305552	-0.115327	0.908507	0.992031
M793T971	Positive	793.225	971.148	16.1858	-0.333673	0.294599	-1.13263	0.261126	0.903057
M794T1001	Positive	794.273	1001.49	16.6915	0.0556246	0.303037	0.183557	0.854877	0.992031
M794T1033	Positive	793.685	1032.66	17.211	-0.607214	0.326365	-1.86054	0.0668935	0.700854
M794T1123	Positive	793.551	1123.05	18.7175	-0.0465442	0.296669	-0.156889	0.875771	0.992031
M794T1183_1	Positive	794.085	1182.9	19.715	-0.0328618	0.34444	-0.0954065	0.924257	0.99212
M794T1183_2	Positive	794.453	1182.88	19.7146	-0.0551389	0.338976	-0.162663	0.871239	0.992031
M794T1450	Positive	793.724	1450.1	24.1683	0.0810117	0.300447	0.269637	0.788211	0.992031
M794T1541	Positive	793.806	1540.88	25.6814	0.221908	0.304435	0.728918	0.468416	0.97239
M794T1609	Positive	794.236	1608.77	26.8128	-0.0853668	0.409442	-0.208495	0.835431	0.992031
M794T1645	Positive	793.821	1644.63	27.4106	-0.827948	0.343105	-2.41311	0.0183641	0.483849
M794T886	Positive	793.655	886.194	14.7699	0.0170469	0.354046	0.0481489	0.961731	0.994866
M794T970	Positive	794.074	969.69	16.1615	0.10697	0.294422	0.363324	0.717428	0.991848
M794T971	Positive	793.656	970.65	16.1775	-0.114789	0.299934	-0.382714	0.703059	0.991848
M795T1061	Negative	794.652	1061.44	17.6907	-0.0600236	0.300515	-0.199736	0.84225	0.992031
M795T1067	Positive	794.695	1066.66	17.7776	-0.0640419	0.346013	-0.185086	0.853682	0.992031
M795T1122	Positive	795.404	1122.28	18.7047	-0.07487	0.296817	-0.252243	0.801572	0.992031
M795T1249	Positive	794.784	1249.42	20.8237	-0.739897	0.297862	-2.48402	0.0153183	0.454694
M795T1311	Positive	794.867	1311.21	21.8535	-0.530557	0.329286	-1.61124	0.111504	0.764547
M795T1540	Positive	794.811	1540.43	25.6739	0.196021	0.318368	0.615704	0.540031	0.983212
M795T1596	Positive	794.819	1596.46	26.6076	0.256114	0.331867	0.771738	0.442795	0.97239
M795T1639	Positive	794.821	1639.47	27.3244	0.0883119	0.451999	0.195381	0.845645	0.992031
M795T951	Positive	794.66	951.118	15.852	-0.233629	0.31738	-0.736117	0.464051	0.97239
M796T1061	Negative	795.654	1061.15	17.6858	-0.0793318	0.269238	-0.294653	0.769107	0.992031
M796T1077	Positive	795.706	1077.48	17.958	-0.101662	0.296665	-0.342684	0.732835	0.991848
M796T1136	Negative	795.719	1136.15	18.9358	-0.527089	0.260484	-2.0235	0.0467347	0.640131
M796T1311	Positive	795.862	1310.92	21.8486	-0.613657	0.318087	-1.92921	0.057646	0.673262
M796T1492	Positive	795.742	1492.05	24.8675	0.0650732	0.283477	0.229554	0.819089	0.992031
M796T1540	Positive	795.817	1540.25	25.6708	0.0458712	0.338052	0.135693	0.892443	0.992031
M796T1599	Positive	795.816	1599.11	26.6518	0.25358	0.334138	0.758907	0.450385	0.97239
M796T1734	Positive	795.833	1734.18	28.903	-0.241669	0.390191	-0.619361	0.537633	0.983212
M796T689	Positive	795.796	689.147	11.4858	-0.215703	0.322125	-0.669624	0.505239	0.973811
M796T923	Positive	795.668	923.2	15.3867	-0.00369537	0.321068	-0.0115096	0.990849	0.998039
M796T970	Positive	795.921	969.617	16.1603	0.0397061	0.316906	0.125293	0.900641	0.992031
M797T1011	Positive	796.681	1010.8	16.8467	0.292746	0.298975	0.979166	0.330777	0.947558
M797T1093	Negative	796.669	1093.08	18.218	-0.0944858	0.272262	-0.34704	0.729573	0.991848
M797T1128	Positive	796.712	1128.05	18.8008	-0.23015	0.314927	-0.730804	0.46727	0.97239
M797T1492	Positive	796.748	1491.82	24.8636	0.134326	0.28545	0.470578	0.639365	0.991848
M797T1596	Positive	796.828	1596.02	26.6003	0.233541	0.335131	0.696865	0.488131	0.973811
M797T1667	Positive	796.834	1666.52	27.7753	0.00175323	0.352593	0.00497239	0.996046	0.998976
M797T694	Positive	796.799	693.536	11.5589	0.0148791	0.319101	0.0466281	0.962939	0.994866
M797T927	Positive	796.634	927.263	15.4544	0.212433	0.358195	0.593063	0.554997	0.99081
M798T1011	Positive	797.684	1011.33	16.8555	0.113378	0.317629	0.356951	0.722173	0.991848
M798T1129	Positive	797.712	1128.54	18.809	-0.182608	0.303169	-0.60233	0.548847	0.98815
M798T1191	Negative	797.735	1190.66	19.8443	-0.711731	0.303461	-2.34538	0.0217668	0.513163
M798T1265	Positive	797.787	1265.36	21.0893	-0.0769472	0.305614	-0.251779	0.801929	0.992031
M798T1540	Positive	797.76	1540.25	25.6709	0.146574	0.29433	0.497991	0.620008	0.991848
M798T1596	Positive	797.838	1595.67	26.5945	0.355609	0.360699	0.985889	0.327489	0.944
M798T1667	Positive	797.839	1666.53	27.7755	-0.00191932	0.349837	-0.00548634	0.995638	0.998976
M799T1044	Positive	798.686	1043.55	17.3925	0.0403139	0.325755	0.123755	0.901854	0.992031
M799T1144	Positive	798.729	1144.44	19.074	-0.0968317	0.369793	-0.261854	0.794182	0.992031
M799T1190	Negative	798.738	1190.31	19.8385	-0.798644	0.293242	-2.72349	0.00809985	0.385543
M799T1203	Positive	798.76	1202.9	20.0483	-0.536638	0.317585	-1.68975	0.095402	0.745323
M799T1434	Positive	798.758	1433.75	23.8958	0.228431	0.704772	0.32412	0.746787	0.992031
M799T1541	Positive	798.767	1541.37	25.6895	0.2246	0.297202	0.755715	0.452285	0.97239
M799T1593	Positive	798.825	1593.37	26.5562	0.182834	0.36722	0.497886	0.620082	0.991848
M799T1667	Positive	798.843	1666.58	27.7763	-0.037773	0.349714	-0.108011	0.914287	0.992031
M799T838	Positive	798.665	837.512	13.9585	-0.27297	0.308318	-0.88535	0.378915	0.953412
M800T1054	Positive	799.68	1053.73	17.5621	-0.0175426	0.330088	-0.0531453	0.957763	0.994866
M800T1159	Positive	799.763	1159.18	19.3197	-0.341977	0.311977	-1.09616	0.276662	0.92224
M800T1259	Negative	799.751	1259.1	20.9851	-0.333846	0.285897	-1.16772	0.246774	0.903057
M800T1434	Positive	799.761	1433.78	23.8963	0.380632	0.757818	0.502273	0.617008	0.991848
M800T1540	Positive	799.763	1539.68	25.6614	0.117575	0.305175	0.38527	0.701173	0.991848
M800T1597	Positive	799.778	1596.64	26.6106	0.303473	0.287127	1.05693	0.294077	0.925972
M800T1667	Positive	799.849	1666.6	27.7766	-0.134258	0.366682	-0.366141	0.715333	0.991848
M800T838	Positive	799.671	838.196	13.9699	-0.206872	0.309517	-0.66837	0.506035	0.973811
M801T1094	Positive	800.712	1094.32	18.2386	-0.252888	0.312768	-0.808546	0.42144	0.971298
M801T1159	Positive	800.772	1159.41	19.3236	-0.523708	0.352957	-1.48377	0.142234	0.782405
M801T1199	Positive	800.75	1199.38	19.9896	0.200455	0.34209	0.585973	0.559726	0.991848
M801T1434	Positive	800.81	1434.32	23.9053	-0.426164	0.405755	-1.0503	0.297093	0.925972
M801T1478	Positive	800.772	1477.94	24.6323	0.341859	0.842006	0.406005	0.685943	0.991848
M801T1597	Positive	800.785	1597.42	26.6236	0.240179	0.277744	0.86475	0.390048	0.956676
M801T1666	Positive	800.861	1666.01	27.7668	0.174305	0.302866	0.575517	0.566736	0.991848
M801T891	Negative	800.625	891.364	14.8561	-0.25926	0.270886	-0.957079	0.34173	0.949836
M802T1023	Negative	801.699	1022.67	17.0444	-0.402717	0.275586	-1.46131	0.148281	0.782405
M802T1096	Positive	801.717	1095.9	18.2649	-0.275488	0.286606	-0.961208	0.339664	0.949836
M802T1159	Positive	801.774	1159.31	19.3218	-0.319172	0.348896	-0.914806	0.363347	0.950557
M802T1225	Positive	801.781	1224.97	20.4161	-0.11368	0.322398	-0.352608	0.725413	0.991848
M802T1478	Positive	801.778	1477.58	24.6263	-0.0799466	0.830415	-0.0962731	0.923571	0.99212
M802T1555	Positive	801.759	1555.09	25.9182	0.105717	0.307912	0.343335	0.732347	0.991848
M802T1668	Positive	801.789	1667.91	27.7985	0.0263355	0.318662	0.0826439	0.934364	0.992627
M802T892	Negative	801.63	891.682	14.8614	-0.326872	0.288625	-1.13251	0.261175	0.903057
M803T1226	Positive	802.782	1225.61	20.4268	-0.205282	0.321521	-0.638472	0.525192	0.982164
M803T1668	Positive	802.794	1668.02	27.8004	-0.152899	0.317535	-0.481517	0.63161	0.991848
M803T889	Positive	802.638	888.709	14.8118	0.120622	0.296057	0.407428	0.684902	0.991848
M803T949	Negative	802.636	948.629	15.8105	-0.614375	0.27499	-2.23417	0.0285775	0.554697
M804T1085	Negative	803.71	1084.7	18.0784	-0.560342	0.263605	-2.12569	0.0369599	0.588987
M804T1160	Positive	803.755	1159.61	19.3269	0.239886	0.295862	0.810803	0.420151	0.971298
M804T1226	Positive	803.788	1226.17	20.4361	-0.221806	0.333441	-0.665204	0.508046	0.973811
M804T1604	Positive	803.755	1604.43	26.7405	0.238404	0.302493	0.78813	0.433208	0.97239
M804T888	Positive	803.644	888.084	14.8014	0.0910164	0.302494	0.300886	0.764368	0.992031
M804T948	Negative	803.643	947.524	15.7921	-0.586202	0.248058	-2.36317	0.0208226	0.513163
M805T1019	Negative	804.652	1019.08	16.9846	-0.504645	0.254034	-1.98652	0.0507817	0.655066
M805T1085	Negative	804.714	1084.8	18.08	-0.685713	0.256717	-2.67109	0.00934202	0.385543
M805T1197	Positive	804.685	1196.72	19.9453	-0.557505	0.291998	-1.90928	0.0602111	0.680541
M805T1310	Positive	804.777	1310.33	21.8388	-0.322703	0.361309	-0.893148	0.374753	0.952092
M805T1527	Positive	804.812	1526.7	25.4449	0.229857	0.349322	0.65801	0.51263	0.973811
M805T1603	Positive	804.76	1603.23	26.7204	0.032747	0.289781	0.113006	0.91034	0.992031
M805T1620	Positive	804.793	1619.62	26.9936	0.271127	0.381618	0.710466	0.47971	0.973287
M805T888	Positive	804.654	887.966	14.7994	-0.184692	0.301361	-0.612861	0.541899	0.983212
M805T947	Negative	804.65	946.537	15.7756	-0.477027	0.260687	-1.82988	0.0714068	0.70639
M805T971	Positive	804.654	970.798	16.18	0.492273	0.290973	1.69182	0.0950051	0.745323
M806T1019	Negative	805.658	1018.86	16.981	-0.51082	0.257559	-1.98332	0.0511466	0.655066
M806T1321	Positive	805.544	1320.82	22.0136	0.157918	0.474486	0.332818	0.740239	0.991848
M806T1527	Positive	805.812	1526.84	25.4473	0.110188	0.318121	0.34637	0.730075	0.991848
M806T1604	Positive	805.755	1603.61	26.7268	-0.0344504	0.305242	-0.112862	0.910454	0.992031
M806T888	Positive	805.658	887.959	14.7993	-0.321777	0.313453	-1.02656	0.308065	0.937184
M806T952	Negative	805.657	952.052	15.8675	-0.527111	0.244262	-2.15798	0.0342657	0.573171
M806T972	Positive	805.667	971.646	16.1941	0.502971	0.305561	1.64606	0.10411	0.74931
M807T1019	Negative	806.664	1018.66	16.9777	-0.518859	0.248941	-2.08426	0.0406848	0.616978
M807T1084	Negative	806.678	1083.59	18.0598	-0.795471	0.255483	-3.1136	0.00265175	0.385543
M807T1580	Positive	806.821	1580.44	26.3407	0.0920695	0.312081	0.295018	0.76883	0.992031
M807T871	Positive	806.665	871.458	14.5243	-0.358057	0.380328	-0.941441	0.349627	0.949836
M807T961	Positive	806.669	961.117	16.0186	-0.805048	0.281069	-2.86424	0.00547363	0.385543
M808T1018	Negative	807.669	1018.18	16.9697	-0.397762	0.264359	-1.50463	0.136795	0.782405
M808T1117	Positive	807.724	1116.99	18.6165	0.726903	0.319525	2.27495	0.0258885	0.527336
M808T1321	Positive	807.555	1320.92	22.0154	0.109851	0.451197	0.243467	0.808336	0.992031
M808T1581	Positive	807.826	1580.6	26.3433	0.0869026	0.315225	0.275684	0.78358	0.992031
M808T960	Positive	807.674	959.834	15.9972	-0.474208	0.27317	-1.73595	0.0868513	0.723196
M809T1120	Positive	808.707	1120.09	18.6682	0.143564	0.320291	0.44823	0.655333	0.991848
M809T1580	Positive	808.832	1580.13	26.3355	0.1177	0.325053	0.362096	0.718341	0.991848
M809T1651	Positive	808.839	1650.95	27.5159	-0.0377914	0.328688	-0.114976	0.908784	0.992031
M809T987	Positive	808.682	986.902	16.4484	0.0506337	0.312586	0.161983	0.871773	0.992031
M810T1083	Positive	809.736	1082.89	18.0481	-0.228001	0.316352	-0.72072	0.473415	0.97239
M810T1183	Positive	809.749	1182.89	19.7149	-0.143217	0.348895	-0.410488	0.682667	0.991848
M810T1202	Positive	810.387	1202.03	20.0338	0.55924	0.370624	1.50892	0.135696	0.782405
M810T1637	Positive	809.845	1636.77	27.2794	-0.107236	0.305174	-0.351394	0.726319	0.991848
M810T989	Positive	809.688	988.833	16.4806	0.183572	0.325602	0.563793	0.574647	0.991848
M811T1010	Negative	810.646	1009.95	16.8326	-0.448465	0.275329	-1.62883	0.107717	0.758412
M811T1070_1	Positive	810.699	1069.54	17.8257	-0.0898559	0.306933	-0.292754	0.770552	0.992031
M811T1070_2	Positive	811.174	1070.35	17.8392	-0.191105	0.334507	-0.571304	0.569573	0.991848
M811T1183	Positive	810.753	1182.69	19.7115	-0.187882	0.346364	-0.54244	0.589191	0.991848
M811T1606	Positive	810.856	1606.15	26.7692	-0.0140333	0.396758	-0.03537	0.971883	0.994866
M811T1726	Positive	810.85	1725.8	28.7634	0.109175	0.332358	0.328486	0.743498	0.992031
M811T990	Positive	810.694	989.909	16.4985	0.0789354	0.289152	0.272989	0.785643	0.992031
M812T1011	Negative	811.651	1010.72	16.8453	-0.313982	0.280823	-1.11808	0.26725	0.906156
M812T1051	Positive	811.705	1050.84	17.5139	-0.0103411	0.304834	-0.0339238	0.973032	0.994866
M812T1070	Positive	812.189	1070.41	17.8402	-0.079774	0.351285	-0.227092	0.820996	0.992031
M812T1145	Positive	811.767	1145.22	19.0869	-0.485157	0.310451	-1.56275	0.122497	0.764547
M812T1605	Positive	811.875	1604.62	26.7436	0.0355189	0.415668	0.0854501	0.932141	0.992627
M812T1726	Positive	811.855	1725.74	28.7623	0.222862	0.312767	0.712549	0.478428	0.973287
M813T1025	Negative	812.664	1025.28	17.0881	-0.214	0.314884	-0.679616	0.498927	0.973811
M813T1101	Positive	812.714	1100.81	18.3469	0.050962	0.297999	0.171014	0.864692	0.992031
M813T1145	Positive	812.775	1145.42	19.0903	-0.201605	0.330967	-0.609139	0.544349	0.984538
M813T1250	Positive	812.793	1249.51	20.8251	-0.765236	0.307075	-2.49201	0.0150053	0.454694
M813T1305	Positive	812.794	1305.28	21.7546	0.0340793	0.343936	0.0990862	0.921345	0.992031
M813T1446	Positive	812.777	1445.81	24.0969	-0.463719	0.423381	-1.09528	0.277046	0.922373
M813T1492	Positive	812.723	1492.21	24.8702	-0.0608742	0.31434	-0.193657	0.84699	0.992031
M813T1604	Positive	812.862	1603.51	26.7252	-0.0403202	0.40285	-0.100088	0.920553	0.992031
M813T1726	Positive	812.859	1726.16	28.7694	0.0727728	0.334132	0.217796	0.828204	0.992031
M813T960_1	Positive	813.061	959.503	15.9917	-0.468042	0.314316	-1.48908	0.140834	0.782405
M813T960_2	Positive	813.445	960.221	16.0037	-0.649451	0.294463	-2.20554	0.0306091	0.559478
M814T1026	Negative	813.669	1025.6	17.0934	-0.160878	0.296343	-0.542879	0.58889	0.991848
M814T1102	Positive	813.723	1101.75	18.3626	0.0644188	0.316588	0.203478	0.839335	0.992031
M814T1198_1	Positive	813.783	1197.62	19.9603	-0.571783	0.291611	-1.96077	0.0537746	0.664726
M814T1198_2	Positive	814.268	1197.61	19.9601	-0.794057	0.290337	-2.73495	0.00784929	0.385543
M814T1540	Positive	813.733	1540.27	25.6711	0.171851	0.310668	0.553167	0.581863	0.991848
M814T1726	Positive	813.868	1725.84	28.764	-0.0883811	0.310636	-0.284517	0.776831	0.992031
M814T960	Positive	814.419	959.95	15.9992	-0.383955	0.310203	-1.23775	0.219829	0.891574
M815T1101	Positive	814.723	1101.03	18.3506	-0.0486404	0.299197	-0.16257	0.871312	0.992031
M815T1217	Positive	814.787	1217.13	20.2855	-0.0958188	0.325081	-0.294753	0.769031	0.992031
M815T1477	Positive	814.787	1477.25	24.6209	-0.0227944	0.314772	-0.0724154	0.942472	0.992945
M815T1540	Positive	814.737	1540.36	25.6727	0.184774	0.308146	0.599632	0.550634	0.98815
M816T1140	Positive	815.738	1140.32	19.0053	-0.0260528	0.312242	-0.083438	0.933735	0.992627
M816T1198	Positive	815.792	1197.61	19.9602	-0.497574	0.293045	-1.69795	0.0938365	0.745323
M816T1265	Positive	815.798	1265.34	21.0889	-0.0923656	0.333791	-0.276717	0.78279	0.992031
M816T1550	Positive	815.744	1549.82	25.8303	0.208349	0.287981	0.723484	0.471727	0.97239
M816T1597	Positive	815.751	1597.47	26.6244	0.33137	0.284494	1.16477	0.247956	0.903057
M816T1722	Positive	815.797	1722.1	28.7017	-0.064629	0.320201	-0.201839	0.840612	0.992031
M817T1000	Negative	816.659	1000.15	16.6691	-0.237019	0.303385	-0.781248	0.437218	0.97239
M817T1069_1	Positive	816.514	1069.41	17.8236	0.0759949	0.280933	0.270509	0.787543	0.992031
M817T1069_2	Positive	817.116	1068.62	17.8103	0.0905994	0.362935	0.24963	0.803585	0.992031
M817T1146	Positive	816.741	1145.86	19.0977	0.0610834	0.286639	0.213102	0.83185	0.992031
M817T1253	Positive	816.8	1253.09	20.8848	-0.249796	0.32715	-0.763552	0.447629	0.97239
M817T1524	Positive	816.803	1524	25.3999	0.168012	0.335234	0.501178	0.617775	0.991848
M817T1597	Positive	816.754	1597.34	26.6224	0.30811	0.285511	1.07915	0.284122	0.925972
M818T1000	Negative	817.664	1000.26	16.6709	-0.362065	0.294392	-1.22987	0.222749	0.891574
M818T1070	Positive	817.503	1070.41	17.8402	0.133915	0.318767	0.420103	0.675661	0.991848
M818T1142	Negative	817.726	1142.19	19.0366	-0.468394	0.295095	-1.58727	0.116835	0.764547
M818T1265	Positive	817.807	1265.46	21.0911	-0.137581	0.337155	-0.408066	0.684436	0.991848
M818T1516	Positive	817.808	1515.77	25.2629	0.118535	0.292413	0.40537	0.686408	0.991848
M818T1620	Positive	817.815	1619.66	26.9944	0.00963026	0.370991	0.0259582	0.979362	0.994866
M818T1669	Positive	817.764	1669.33	27.8222	0.0524444	0.318826	0.164492	0.869804	0.992031
M819T1035	Positive	818.703	1035.29	17.2549	-0.278557	0.328304	-0.848473	0.398987	0.961293
M819T1097	Positive	819.462	1096.78	18.2797	-0.0464889	0.359934	-0.12916	0.897592	0.992031
M819T1100	Positive	819.123	1099.83	18.3304	-0.229727	0.309348	-0.742617	0.46013	0.97239
M819T1107	Positive	818.685	1106.92	18.4486	-0.551542	0.273502	-2.01659	0.0474686	0.640131
M819T1144	Negative	818.731	1143.9	19.065	-0.609896	0.283349	-2.15246	0.0347137	0.577167
M819T1266	Positive	818.81	1266.18	21.103	-0.139748	0.333783	-0.418679	0.676697	0.991848
M819T1515	Positive	818.813	1514.58	25.243	0.273688	0.339048	0.807226	0.422195	0.971298
M819T1567	Positive	818.821	1566.87	26.1144	0.217772	0.273295	0.79684	0.428164	0.97239
M819T1669	Positive	818.767	1669.34	27.8223	-0.0439934	0.310465	-0.141701	0.887712	0.992031
M819T889	Positive	818.616	888.732	14.8122	0.196248	0.3157	0.62163	0.536149	0.983212
M820T1035	Positive	819.719	1034.73	17.2455	-0.0249073	0.329229	-0.0756533	0.939905	0.992945
M820T1070	Positive	820.453	1070.47	17.8411	0.046766	0.30382	0.153927	0.878098	0.992031
M820T1107	Positive	819.712	1107.12	18.4519	-0.53397	0.30007	-1.77948	0.0793805	0.718467
M820T1197_1	Positive	819.598	1196.72	19.9454	-0.449335	0.305927	-1.46877	0.146251	0.782405
M820T1197_2	Positive	820.204	1196.72	19.9454	-0.580616	0.327254	-1.77421	0.0802564	0.718467
M820T1480	Positive	819.746	1479.76	24.6626	0.159366	0.298819	0.533318	0.595456	0.991848
M820T1566	Positive	819.825	1566.3	26.1049	0.16705	0.27276	0.612444	0.542174	0.983212
M820T1687	Positive	819.83	1687.16	28.1193	-0.204013	0.356124	-0.57287	0.568517	0.991848
M820T890	Positive	819.62	889.66	14.8277	-0.139328	0.311466	-0.44733	0.65598	0.991848
M821T1070_1	Positive	820.809	1069.82	17.8303	-0.154317	0.390744	-0.39493	0.694062	0.991848
M821T1070_2	Positive	821.426	1069.9	17.8317	-0.109176	0.334049	-0.326828	0.744746	0.992031
M821T1101	Positive	820.72	1101.04	18.3507	-0.456174	0.283525	-1.60894	0.112006	0.764547
M821T1197_1	Positive	820.586	1196.72	19.9454	-0.366634	0.34285	-1.06937	0.288474	0.925972
M821T1197_2	Positive	820.915	1196.73	19.9455	-0.33617	0.292672	-1.14862	0.254513	0.903057
M821T1566	Positive	820.831	1566.11	26.1019	0.18402	0.272091	0.676316	0.501007	0.973811
M821T1654	Positive	820.839	1654.4	27.5734	0.269255	0.399504	0.673974	0.502486	0.973811
M821T991	Positive	820.696	991.482	16.5247	-0.477734	0.291769	-1.63737	0.105916	0.752236
M822T1071	Positive	822.339	1070.85	17.8474	0.079202	0.333983	0.237144	0.813219	0.992031
M822T1105	Positive	821.727	1105.21	18.4201	-0.517311	0.267394	-1.93464	0.0569641	0.673262
M822T1174	Positive	821.739	1174.17	19.5695	-0.0421624	0.370211	-0.113888	0.909644	0.992031
M822T1524	Positive	821.763	1524.12	25.402	-0.758257	0.302832	-2.50389	0.0145508	0.454694
M822T1631	Positive	821.842	1631.42	27.1903	0.208876	0.304463	0.686047	0.494887	0.973811
M822T993	Positive	821.705	993.076	16.5513	-0.258271	0.296871	-0.869978	0.387203	0.95418
M823T1010	Positive	822.687	1010.47	16.8411	0.0760685	0.349848	0.217433	0.828486	0.992031
M823T1149	Positive	822.734	1149.09	19.1515	-0.133722	0.366456	-0.364905	0.716252	0.991848
M823T1516	Positive	822.77	1515.77	25.2628	0.162973	0.29754	0.547735	0.585568	0.991848
M823T1630	Positive	822.847	1629.74	27.1624	0.201812	0.306039	0.659431	0.511723	0.973811
M823T1707	Positive	822.855	1707.33	28.4555	0.101297	0.304549	0.332614	0.740392	0.991848
M824T1148	Positive	823.74	1147.99	19.1331	0.324814	0.313396	1.03643	0.303468	0.932601
M824T1197_1	Positive	823.55	1196.72	19.9454	-0.576926	0.336778	-1.71308	0.0910016	0.738719
M824T1197_2	Positive	823.935	1196.72	19.9454	-0.26879	0.337701	-0.795941	0.428682	0.97239
M824T1222	Positive	823.763	1222.06	20.3676	-0.256392	0.298121	-0.860028	0.392628	0.956676
M824T1265	Positive	823.599	1265.48	21.0913	0.0787261	0.35338	0.22278	0.824337	0.992031
M824T1514	Positive	823.766	1513.97	25.2328	0.0601215	0.292002	0.205895	0.837454	0.992031
M824T1566	Positive	823.782	1565.83	26.0971	0.232403	0.312708	0.743194	0.459782	0.97239
M824T1630	Positive	823.854	1629.62	27.1603	0.154312	0.30473	0.506388	0.614132	0.991848
M824T1707	Positive	823.859	1707.3	28.455	0.0942997	0.305022	0.309157	0.758095	0.992031
M824T980	Positive	823.659	980.214	16.3369	0.419524	0.353211	1.18774	0.238838	0.89853
M825T1039	Positive	824.667	1039.17	17.3195	0.193722	0.314058	0.616835	0.539289	0.983212
M825T1115	Positive	824.734	1115.16	18.586	0.0406614	0.278641	0.145928	0.884386	0.992031
M825T1203	Positive	824.756	1202.93	20.0488	0.204255	0.294602	0.693323	0.490337	0.973811
M825T1456	Positive	824.778	1455.53	24.2589	0.548955	0.593719	0.924605	0.35826	0.949836
M825T1567	Positive	824.789	1566.58	26.1097	0.165595	0.31955	0.518213	0.605898	0.991848
M825T1630	Positive	825.293	1629.53	27.1588	0.255382	0.32673	0.78163	0.436995	0.97239
M825T1707	Positive	824.863	1707.35	28.4558	0.113418	0.304497	0.372477	0.710632	0.991848
M825T1792	Positive	824.871	1792.4	29.8733	-0.108555	0.33567	-0.323399	0.747331	0.992031
M825T894	Negative	824.627	894.235	14.9039	-0.298714	0.310084	-0.963333	0.338605	0.949836
M826T1115	Positive	825.732	1115.12	18.5854	0.340866	0.279814	1.21819	0.22713	0.891574
M826T1171	Positive	825.768	1170.97	19.5162	-0.315224	0.295225	-1.06774	0.289204	0.925972
M826T1214	Positive	825.763	1214.14	20.2356	-0.429192	0.316233	-1.3572	0.178957	0.834327
M826T1566	Positive	825.779	1565.7	26.0951	0.212758	0.340998	0.623928	0.534647	0.983212
M826T1629_1	Positive	825.802	1629.32	27.1553	0.147961	0.312681	0.4732	0.637502	0.991848
M826T1629_2	Positive	826.257	1629.18	27.1531	0.267846	0.292463	0.915829	0.362814	0.950063
M826T1707	Positive	825.869	1707.45	28.4576	0.11422	0.303363	0.376514	0.707642	0.991848
M826T1792	Positive	825.876	1792.39	29.8732	-0.0640574	0.340214	-0.188285	0.851183	0.992031
M826T896	Negative	825.632	895.983	14.933	-0.304901	0.309309	-0.98575	0.327557	0.944
M827T1123	Positive	826.687	1122.64	18.7107	0.343233	0.294558	1.16525	0.247765	0.903057
M827T1171	Positive	826.779	1171.37	19.5229	-0.141307	0.345141	-0.409417	0.683449	0.991848
M827T1227	Positive	826.769	1227.08	20.4513	-0.445208	0.363523	-1.2247	0.22468	0.891574
M827T1502	Positive	826.793	1502.09	25.0348	0.302184	0.758567	0.398362	0.691542	0.991848
M827T1624	Positive	826.805	1623.77	27.0628	0.185294	0.284238	0.651897	0.516543	0.973811
M827T1629	Positive	827.279	1629.02	27.1504	0.254928	0.316035	0.806646	0.422527	0.971298
M827T1707	Positive	827.313	1706.59	28.4432	0.120382	0.311295	0.386714	0.700109	0.991848
M827T1792	Positive	826.88	1792.42	29.8737	-0.131025	0.337321	-0.388428	0.698845	0.991848
M827T924	Negative	826.641	924.406	15.4068	-0.552043	0.345317	-1.59866	0.114277	0.764547
M828T1227_1	Positive	827.799	1227.13	20.4521	-0.538393	0.29268	-1.83953	0.0699599	0.704649
M828T1227_2	Positive	828.278	1226.5	20.4417	-0.375668	0.304961	-1.23185	0.222011	0.891574
M828T1593	Positive	827.799	1593.45	26.5575	-0.188143	0.327054	-0.575266	0.566905	0.991848
M828T1629	Positive	828.257	1629.2	27.1533	0.184239	0.307733	0.598697	0.551254	0.98821
M828T1708	Positive	827.821	1708.09	28.4681	0.107799	0.308536	0.349388	0.727818	0.991848
M828T941	Negative	827.647	941.395	15.6899	0.120102	0.281216	0.427081	0.670595	0.991848
M829T1226	Positive	828.804	1226.42	20.4403	-0.552094	0.289419	-1.90759	0.0604322	0.680541
M829T1276	Positive	828.787	1275.82	21.2637	-0.364003	0.338158	-1.07643	0.28533	0.925972
M829T1435	Positive	828.797	1435.06	23.9177	0.431452	0.462069	0.933739	0.35356	0.949836
M829T1592	Positive	828.799	1592.4	26.54	-0.420687	0.357869	-1.17553	0.243655	0.902873
M829T1707	Positive	829.309	1706.65	28.4442	0.0440373	0.343125	0.128342	0.898236	0.992031
M829T1708	Positive	828.809	1708.21	28.4701	0.199004	0.284899	0.69851	0.487108	0.973811
M829T870	Positive	828.66	869.703	14.495	-0.243991	0.279595	-0.872658	0.385751	0.95418
M829T927	Positive	828.662	926.742	15.4457	0.13793	0.304728	0.452634	0.652173	0.991848
M829T973	Negative	828.654	973.159	16.2193	-0.00645029	0.282016	-0.0228721	0.981816	0.994866
M830T1113	Negative	829.728	1112.72	18.5454	0.0193711	0.301394	0.0642718	0.948932	0.994564
M830T1156	Positive	829.799	1156.48	19.2747	0.0274745	0.31643	0.0868266	0.93105	0.992627
M830T1226	Positive	829.813	1226.44	20.4407	-0.480134	0.279871	-1.71555	0.0905443	0.737175
M830T1292	Positive	829.811	1291.79	21.5299	-0.649402	0.342811	-1.89434	0.0621964	0.680541
M830T1664	Positive	829.823	1664.24	27.7373	0.0760491	0.305865	0.248636	0.80435	0.992031
M830T1707_1	Positive	829.711	1707.39	28.4564	0.150043	0.330637	0.4538	0.651338	0.991848
M830T1707_2	Positive	830.284	1707.03	28.4505	0.048935	0.302608	0.161711	0.871986	0.992031
M830T924	Positive	829.665	923.673	15.3946	-0.0134305	0.305329	-0.0439869	0.965037	0.994866
M830T991	Negative	829.662	990.924	16.5154	-0.922643	0.27734	-3.32675	0.00138587	0.385543
M831T1056	Negative	830.671	1055.67	17.5944	-0.498542	0.267644	-1.86271	0.0665831	0.700854
M831T1112	Negative	830.731	1112.28	18.5381	-0.105367	0.301154	-0.349877	0.727452	0.991848
M831T1303	Positive	830.806	1302.92	21.7153	-0.120341	0.337279	-0.356799	0.722286	0.991848
M831T1553	Positive	830.825	1552.79	25.8798	0.118574	0.310198	0.382252	0.7034	0.991848
M831T1664	Positive	830.825	1663.7	27.7283	-0.0144783	0.31438	-0.0460537	0.963395	0.994866
M831T1707	Positive	830.682	1707.11	28.4518	0.179215	0.33328	0.537731	0.592421	0.991848
M831T921	Positive	830.677	920.872	15.3479	-0.0823561	0.308061	-0.267337	0.789974	0.992031
M831T988	Positive	830.677	988.297	16.4716	0.114002	0.289283	0.394085	0.694683	0.991848
M831T992	Negative	830.669	992.095	16.5349	-0.290593	0.296507	-0.980051	0.330342	0.947558
M832T1056	Negative	831.677	1055.99	17.5998	-0.442733	0.28429	-1.55733	0.123777	0.764547
M832T1123	Negative	831.737	1122.66	18.711	-0.0291532	0.284158	-0.102595	0.91857	0.992031
M832T1148	Positive	831.812	1148.03	19.1339	-0.867907	0.295925	-2.93287	0.00450101	0.385543
M832T1176	Negative	831.742	1176.06	19.601	-0.480412	0.284951	-1.68594	0.0961358	0.745323
M832T1293	Positive	831.812	1293.44	21.5573	-0.473241	0.345922	-1.36806	0.175548	0.829703
M832T1552	Positive	831.83	1552.46	25.8744	0.124049	0.311196	0.398619	0.691354	0.991848
M832T1744	Positive	831.782	1744.16	29.0693	0.100323	0.319504	0.313996	0.754432	0.992031
M832T916	Positive	831.681	915.672	15.2612	-0.455981	0.303426	-1.50277	0.137271	0.782405
M832T988	Positive	831.683	987.775	16.4629	0.338972	0.296566	1.14299	0.256829	0.903057
M833T1054	Positive	832.69	1053.93	17.5655	0.252711	0.327688	0.771195	0.443115	0.97239
M833T1056	Negative	832.684	1055.88	17.598	-0.387056	0.269912	-1.43401	0.155899	0.793877
M833T1115	Negative	832.692	1115.26	18.5877	-0.493075	0.268067	-1.83938	0.0699828	0.704649
M833T1148	Positive	832.822	1148.24	19.1374	-0.742863	0.307949	-2.41229	0.018402	0.483849
M833T1176	Negative	832.747	1175.8	19.5966	-0.454143	0.301834	-1.50461	0.136798	0.782405
M833T1618	Positive	832.849	1618.38	26.973	0.321069	0.322522	0.995496	0.322829	0.943223
M833T1728	Positive	832.783	1728.01	28.8002	0.398082	0.327398	1.2159	0.227995	0.891574
M833T924	Positive	832.693	923.624	15.3937	0.0548423	0.304907	0.179865	0.857764	0.992031
M833T978	Positive	832.689	978.059	16.301	-0.057784	0.288251	-0.200464	0.841683	0.992031
M834T1057	Negative	833.691	1057.23	17.6205	-0.374244	0.27903	-1.34123	0.18406	0.838764
M834T1071	Positive	833.694	1071.4	17.8566	0.70515	0.318181	2.21619	0.0298391	0.559478
M834T1115	Negative	833.696	1115.49	18.5915	-0.433423	0.273027	-1.58748	0.116787	0.764547
M834T1129	Positive	833.754	1129.41	18.8234	0.0822675	0.38575	0.213266	0.831722	0.992031
M834T1176	Negative	833.753	1175.78	19.5963	0.00690523	0.314975	0.0219231	0.98257	0.994866
M834T1608	Positive	833.854	1607.93	26.7989	-0.0227429	0.307991	-0.0738429	0.94134	0.992945
M834T1843	Positive	833.863	1843.34	30.7223	0.00364565	0.311588	0.0117002	0.990697	0.998039
M834T840	Negative	833.603	840.421	14.007	-0.295198	0.294694	-1.00171	0.319838	0.943223
M834T979	Positive	833.696	979.432	16.3239	0.358603	0.311884	1.1498	0.254032	0.903057
M835T1042	Positive	834.703	1041.77	17.3629	-0.433945	0.294298	-1.47451	0.144704	0.782405
M835T1115	Negative	834.7	1115.43	18.5905	-0.306546	0.282249	-1.08608	0.281064	0.924378
M835T1119	Positive	834.735	1118.82	18.647	-0.202513	0.374657	-0.54053	0.5905	0.991848
M835T1248	Positive	834.779	1247.68	20.7947	-0.729793	0.315705	-2.31163	0.0236629	0.51833
M835T1687	Positive	834.856	1687.25	28.1208	0.0121666	0.316984	0.0383823	0.969489	0.994866
M835T1752	Positive	834.857	1752.13	29.2022	-0.0364806	0.312832	-0.116614	0.907491	0.992031
M835T841	Negative	834.607	840.63	14.0105	-0.257643	0.300714	-0.85677	0.394414	0.956676
M835T992	Positive	834.706	991.546	16.5258	-0.0825391	0.301068	-0.274154	0.784751	0.992031
M836T1041	Positive	835.709	1040.89	17.3482	-0.3647	0.297308	-1.22667	0.223942	0.891574
M836T1100	Positive	835.713	1099.54	18.3256	0.174488	0.307104	0.568172	0.571686	0.991848
M836T1197	Positive	835.768	1196.71	19.9451	-0.354655	0.298881	-1.18661	0.239282	0.89853
M836T1321	Positive	835.593	1320.77	22.0128	-0.195269	0.474306	-0.411694	0.681787	0.991848
M836T1687	Positive	835.86	1687.01	28.1168	0.0690841	0.307791	0.224451	0.823042	0.992031
M836T708	Positive	835.643	707.956	11.7993	-0.355307	0.300586	-1.18205	0.241076	0.900365
M836T848	Positive	835.635	848.208	14.1368	-0.136707	0.2814	-0.485811	0.628576	0.991848
M836T907	Negative	835.618	906.558	15.1093	-0.262417	0.279768	-0.93798	0.351391	0.949836
M837T1084	Positive	836.716	1084.11	18.0685	-0.223869	0.30269	-0.739599	0.461948	0.97239
M837T1196	Positive	836.777	1196.12	19.9353	-0.265274	0.359968	-0.736938	0.463555	0.97239
M837T1685	Positive	836.864	1685.47	28.0911	-0.0203395	0.316046	-0.0643561	0.948865	0.994564
M837T1771	Positive	836.869	1770.89	29.5148	-0.148579	0.291998	-0.508836	0.612423	0.991848
M837T848	Positive	836.641	847.855	14.1309	-0.190481	0.279107	-0.682465	0.497135	0.973811
M838T1085	Positive	837.721	1084.94	18.0824	-0.357136	0.303489	-1.17677	0.243164	0.902873
M838T1196	Positive	837.775	1195.79	19.9299	-0.377736	0.299219	-1.2624	0.210877	0.876537
M838T1264	Positive	837.782	1264.47	21.0745	-0.399341	0.344141	-1.1604	0.24972	0.903057
M838T1515	Positive	837.734	1514.88	25.248	0.108093	0.30364	0.355991	0.722888	0.991848
M838T1685	Positive	837.871	1685.11	28.0852	0.258214	0.328382	0.786322	0.434259	0.97239
M838T1771	Positive	837.873	1770.64	29.5107	-0.0721854	0.297979	-0.24225	0.809275	0.992031
M838T915	Positive	837.657	914.577	15.2429	-0.172414	0.301889	-0.571116	0.569699	0.991848
M839T1053	Negative	838.682	1052.69	17.5448	0.392432	0.305227	1.28571	0.202665	0.869917
M839T1085	Positive	838.726	1085.32	18.0886	-0.216786	0.294249	-0.736742	0.463673	0.97239
M839T1136	Positive	838.734	1135.92	18.932	-0.131409	0.328512	-0.400014	0.690331	0.991848
M839T1264	Positive	838.787	1264.4	21.0734	-0.477338	0.341333	-1.39845	0.16627	0.812219
M839T1515	Positive	838.738	1514.76	25.246	0.228495	0.294484	0.775917	0.440339	0.97239
M839T1604	Positive	838.9	1603.57	26.7261	-0.642162	0.355313	-1.80731	0.074891	0.718467
M839T1771	Positive	838.879	1770.64	29.5107	-0.186193	0.290369	-0.641228	0.52341	0.981068
M839T1872	Positive	838.884	1871.51	31.1919	-0.245638	0.325155	-0.75545	0.452444	0.97239
M839T915	Positive	838.663	915.131	15.2522	-0.0221873	0.306958	-0.0722814	0.942578	0.992945
M840T1135	Positive	839.736	1135.38	18.923	-0.0674238	0.327445	-0.205909	0.837443	0.992031
M840T1224	Positive	839.783	1224.49	20.4082	-0.725763	0.287691	-2.52271	0.0138554	0.454694
M840T1265	Positive	839.792	1264.9	21.0816	-0.276795	0.342162	-0.808958	0.421204	0.971298
M840T1455	Positive	839.812	1455.09	24.2515	-0.0991404	0.331066	-0.299458	0.765453	0.992031
M840T1514	Positive	839.737	1513.76	25.2293	0.0280726	0.295856	0.0948861	0.924669	0.99212
M840T1566	Positive	839.752	1565.73	26.0955	0.276414	0.314863	0.877885	0.382926	0.95418
M840T1682	Positive	839.815	1682.37	28.0395	0.107348	0.304289	0.352783	0.725282	0.991848
M840T1872	Positive	839.889	1871.94	31.199	-0.137116	0.333812	-0.410758	0.68247	0.991848
M841T1003	Negative	840.663	1003.25	16.7208	-0.258003	0.314376	-0.820684	0.414535	0.971298
M841T1060	Positive	841.197	1059.99	17.6664	-0.51768	0.309336	-1.67352	0.0985645	0.745524
M841T1121	Negative	840.698	1121.07	18.6845	-0.336648	0.292897	-1.14937	0.254206	0.903057
M841T1163	Positive	840.746	1162.67	19.3778	0.071961	0.344288	0.209014	0.835028	0.992031
M841T1225	Positive	840.792	1224.76	20.4127	-0.417093	0.345583	-1.20693	0.231411	0.891574
M841T1501	Positive	840.808	1500.75	25.0126	-0.00337279	0.323611	-0.0104224	0.991713	0.998134
M841T1566	Positive	840.754	1565.77	26.0962	0.227942	0.323418	0.704793	0.483213	0.97348
M841T1683	Positive	840.812	1682.82	28.0469	0.0955692	0.312148	0.306167	0.760361	0.992031
M841T1872	Positive	840.893	1871.87	31.1978	-0.272937	0.311197	-0.877054	0.383374	0.95418
M842T1059	Positive	841.574	1059.47	17.6578	-0.617672	0.288631	-2.14001	0.0357433	0.580303
M842T1175	Positive	841.76	1174.86	19.581	0.0248126	0.310458	0.0799225	0.936521	0.992945
M842T1271	Positive	841.818	1271.48	21.1913	-0.57505	0.305625	-1.88156	0.063939	0.689
M842T1501	Positive	841.812	1500.97	25.0162	0.0326355	0.316828	0.103007	0.918244	0.992031
M842T1566	Positive	841.751	1565.85	26.0976	0.144902	0.327124	0.442958	0.659124	0.991848
M842T1629	Positive	841.772	1629.35	27.1559	0.317461	0.312566	1.01566	0.313193	0.939326
M842T1770	Positive	841.829	1770.08	29.5013	0.0507671	0.307386	0.165158	0.869283	0.992031
M843T1256	Positive	842.775	1255.83	20.9305	-0.091419	0.304798	-0.299933	0.765093	0.992031
M843T1474	Positive	842.813	1474.15	24.5691	0.285545	0.451313	0.6327	0.528934	0.983212
M843T1549	Positive	842.821	1548.89	25.8149	0.048642	0.300528	0.161855	0.871874	0.992031
M843T1629	Positive	842.775	1629.3	27.155	0.277067	0.317383	0.872974	0.385579	0.95418
M843T1770	Positive	842.828	1770.13	29.5021	-0.201602	0.310958	-0.648326	0.518837	0.976135
M844T1153	Negative	843.746	1152.95	19.2158	-0.205402	0.277163	-0.741089	0.46105	0.97239
M844T1231	Positive	843.768	1230.99	20.5165	-0.124682	0.34879	-0.357472	0.721785	0.991848
M844T1331	Positive	843.831	1330.69	22.1782	-0.614978	0.352328	-1.74547	0.0851694	0.723196
M844T1549	Positive	843.827	1548.96	25.816	-0.0290985	0.298204	-0.0975791	0.922538	0.992031
M844T1629	Positive	843.772	1629.5	27.1583	0.230823	0.318898	0.723814	0.471525	0.97239
M844T1710	Positive	843.789	1709.77	28.4962	0.0984088	0.31126	0.316163	0.752794	0.992031
M844T1872	Positive	843.837	1872	31.2	-0.299203	0.3144	-0.951662	0.344452	0.949836
M845T1078	Positive	844.74	1078.06	17.9677	-0.610237	0.309386	-1.97241	0.0524037	0.655066
M845T1154	Negative	844.749	1154.04	19.2341	-0.399051	0.279576	-1.42734	0.157804	0.7967
M845T1275	Positive	844.783	1275	21.25	-0.262979	0.329144	-0.798978	0.426931	0.97239
M845T1549	Positive	844.834	1548.66	25.8111	0.0263272	0.312577	0.0842262	0.93311	0.992627
M845T1621	Positive	844.843	1621.04	27.0173	-0.182522	0.311391	-0.586152	0.559606	0.991848
M845T1710	Positive	844.788	1709.87	28.4978	0.16896	0.307703	0.549101	0.584635	0.991848
M845T840	Positive	844.719	839.873	13.9979	-0.445032	0.305325	-1.45757	0.149308	0.782405
M845T924	Positive	844.637	924.171	15.4028	0.388075	0.292065	1.32873	0.188134	0.838764
M846T1217	Negative	845.76	1217.35	20.2892	-0.737635	0.297686	-2.4779	0.0155622	0.454694
M846T1472	Positive	846.384	1471.7	24.5283	0.752771	0.666279	1.12981	0.262304	0.903057
M846T1537	Positive	845.84	1537.44	25.624	0.110639	0.308678	0.35843	0.72107	0.991848
M846T1605	Positive	845.846	1604.76	26.746	-0.212675	0.288245	-0.737826	0.463018	0.97239
M846T1710	Positive	845.785	1710.02	28.5004	0.0259386	0.309146	0.0839041	0.933366	0.992627
M847T1125	Positive	846.731	1124.66	18.7443	-0.548443	0.308644	-1.77694	0.0798017	0.718467
M847T1218	Negative	846.765	1218.09	20.3016	-0.443409	0.279215	-1.58806	0.116656	0.764547
M847T1472	Positive	847.383	1472.05	24.5342	0.734508	0.660798	1.11155	0.270031	0.910668
M847T1594	Positive	846.853	1593.99	26.5665	-0.0521929	0.315734	-0.165307	0.869166	0.992031
M847T1665	Positive	846.856	1665.43	27.7572	0.0622449	0.313409	0.198606	0.843131	0.992031
M847T987	Positive	846.654	986.923	16.4487	0.131064	0.290529	0.451124	0.653256	0.991848
M848T1125	Positive	847.734	1125.37	18.7561	-0.129735	0.337008	-0.384961	0.701401	0.991848
M848T1219	Negative	847.77	1218.88	20.3146	-0.510813	0.274993	-1.85755	0.0673227	0.700854
M848T1472	Positive	848.381	1472.07	24.5346	0.729873	0.66586	1.09614	0.276672	0.92224
M848T1559	Positive	847.787	1558.73	25.9788	-0.196397	0.319991	-0.613758	0.541309	0.983212
M848T1665	Positive	847.86	1665.29	27.7549	0.041289	0.308399	0.133882	0.89387	0.992031
M849T1073	Positive	848.677	1072.98	17.8831	0.470935	0.321561	1.46453	0.147403	0.782405
M849T1173	Positive	848.758	1172.61	19.5435	-0.399794	0.33057	-1.20941	0.230462	0.891574
M849T1206	Positive	848.756	1205.5	20.0917	-0.761021	0.294032	-2.58823	0.0116633	0.42356
M849T1539	Positive	848.79	1539.12	25.6521	-0.287134	0.288785	-0.994283	0.323415	0.943223
M849T1592	Positive	849.352	1592.39	26.5399	-0.0586234	0.295641	-0.198293	0.843375	0.992031
M849T1665	Positive	848.868	1665.18	27.753	0.0471592	0.307513	0.153357	0.878546	0.992031
M849T1749_1	Positive	848.872	1748.96	29.1494	-0.106204	0.304697	-0.348557	0.728439	0.991848
M849T1749_2	Positive	849.358	1749.24	29.1539	0.0918346	0.335358	0.27384	0.784991	0.992031
M850T1073	Positive	849.675	1072.59	17.8765	0.568357	0.32454	1.75127	0.0841582	0.718467
M850T1172	Positive	849.752	1172.45	19.5408	-0.571916	0.331906	-1.72313	0.0891582	0.730198
M850T1219	Positive	849.77	1219.05	20.3175	-0.0308008	0.326531	-0.0943274	0.925111	0.99212
M850T1592	Positive	849.808	1591.62	26.527	0.603751	0.291957	2.06795	0.0422387	0.623415
M850T1665	Positive	849.872	1665.31	27.7551	0.0322045	0.3066	0.105038	0.916638	0.992031
M850T1749_1	Positive	849.877	1748.9	29.1484	0.0510829	0.309544	0.165026	0.869386	0.992031
M850T1749_2	Positive	850.365	1749.17	29.1529	0.238935	0.337266	0.708446	0.480956	0.973287
M851T1099	Positive	850.69	1098.62	18.3103	0.168363	0.334924	0.50269	0.616717	0.991848
M851T1228	Positive	850.771	1227.74	20.4623	-0.621652	0.330987	-1.87818	0.0644065	0.689
M851T1592	Positive	851.377	1592.07	26.5345	-0.00231882	0.288043	-0.00805029	0.993599	0.998976
M851T1593	Positive	850.804	1592.51	26.5418	0.616121	0.287548	2.14267	0.0355209	0.580105
M851T1664	Positive	851.373	1664.32	27.7387	0.166841	0.322892	0.516707	0.606944	0.991848
M851T1749	Positive	850.884	1748.67	29.1445	0.0348803	0.323805	0.10772	0.914517	0.992031
M851T1844	Positive	850.888	1844.04	30.734	0.0149569	0.311321	0.0480432	0.961815	0.994866
M851T932	Negative	850.646	932.026	15.5338	-0.3353	0.272892	-1.22869	0.223188	0.891574
M852T1098	Positive	851.685	1097.5	18.2917	0.554809	0.314913	1.76179	0.0823503	0.718467
M852T1216	Positive	851.76	1215.65	20.2608	0.131988	0.343793	0.383917	0.702172	0.991848
M852T1292	Positive	851.785	1291.75	21.5291	-0.192285	0.343128	-0.560389	0.576954	0.991848
M852T1592	Positive	851.787	1591.68	26.528	0.420593	0.284313	1.47933	0.143414	0.782405
M852T1666	Positive	851.823	1665.55	27.7591	0.118455	0.296576	0.399407	0.690776	0.991848
M852T1749	Positive	851.89	1748.81	29.1468	0.0338171	0.31565	0.107135	0.91498	0.992031
M852T1844	Positive	851.893	1844.03	30.7339	-0.0606158	0.308175	-0.196693	0.844622	0.992031
M852T932	Negative	851.65	932.282	15.538	-0.402397	0.282327	-1.42529	0.158395	0.7967
M853T1228	Positive	852.774	1228.15	20.4691	-0.471775	0.340799	-1.38432	0.170536	0.819301
M853T1291	Positive	852.784	1291.47	21.5245	-0.597949	0.357331	-1.67338	0.0985928	0.745524
M853T1665_1	Positive	852.815	1665.4	27.7567	0.459177	0.34562	1.32856	0.188189	0.838764
M853T1665_2	Positive	853.406	1664.6	27.7433	0.261998	0.309939	0.845321	0.400732	0.962594
M853T1844	Positive	852.9	1844.05	30.7341	-0.0724658	0.311232	-0.232835	0.81655	0.992031
M853T1962	Positive	852.903	1961.51	32.6918	-0.0766352	0.322098	-0.237925	0.812615	0.992031
M853T850	Positive	852.665	850.099	14.1683	-0.2365	0.296364	-0.798005	0.427492	0.97239
M853T977	Negative	852.661	977.465	16.2911	-0.336099	0.318621	-1.05485	0.295019	0.925972
M854T1075	Negative	853.734	1074.92	17.9154	-0.401109	0.274093	-1.46341	0.147709	0.782405
M854T1265	Positive	853.777	1265.46	21.091	0.0186194	0.384408	0.0484366	0.961502	0.994866
M854T1664	Positive	853.808	1663.85	27.7308	0.0513563	0.30644	0.16759	0.867376	0.992031
M854T1665	Positive	854.392	1664.65	27.7442	0.0109458	0.290977	0.0376173	0.970097	0.994866
M854T1844	Positive	853.906	1844.03	30.7339	-0.0960826	0.302345	-0.317792	0.751563	0.992031
M854T1962	Positive	853.908	1961.59	32.6932	-0.0575722	0.321281	-0.179196	0.858287	0.992031
M854T849	Positive	853.666	848.556	14.1426	-0.102931	0.291187	-0.353488	0.724755	0.991848
M854T982	Negative	853.666	982.39	16.3732	-0.151382	0.307422	-0.492426	0.623917	0.991848
M855T1051	Negative	854.679	1050.61	17.5102	-0.113343	0.285563	-0.396912	0.692606	0.991848
M855T1087	Positive	854.748	1087.16	18.1194	-0.414402	0.306629	-1.35148	0.180773	0.83656
M855T1292	Positive	854.788	1291.55	21.5258	-0.543148	0.352396	-1.5413	0.127627	0.772138
M855T1540	Positive	854.831	1540.11	25.6685	-0.347354	0.319643	-1.08669	0.280797	0.924378
M855T1664	Positive	854.774	1663.93	27.7322	0.0470712	0.305366	0.154147	0.877925	0.992031
M855T1665	Positive	855.349	1665.08	27.7513	0.0280938	0.307243	0.0914386	0.927398	0.992627
M855T1748	Positive	855.43	1747.54	29.1257	0.437597	0.312691	1.39946	0.16597	0.812193
M855T1750	Positive	854.83	1749.8	29.1634	0.191833	0.315864	0.607328	0.545544	0.986052
M855T1843	Positive	855.418	1843.05	30.7174	-0.223254	0.320577	-0.696412	0.488413	0.973811
M855T1962	Positive	854.913	1961.57	32.6928	-0.123808	0.321348	-0.385276	0.701169	0.991848
M855T915	Positive	854.681	915.205	15.2534	-0.0820867	0.295231	-0.278042	0.781777	0.992031
M855T981	Negative	854.668	980.64	16.344	0.0338953	0.344954	0.0982602	0.921999	0.992031
M855T989	Positive	854.687	989.274	16.4879	0.0549064	0.339347	0.1618	0.871916	0.992031
M856T1055	Negative	855.682	1054.64	17.5773	-0.252019	0.293394	-0.85898	0.393203	0.956676
M856T1136	Negative	855.745	1136.47	18.9411	-0.52067	0.263943	-1.97266	0.0523749	0.655066
M856T1294	Positive	855.801	1293.6	21.56	-0.558921	0.362038	-1.54382	0.127017	0.772138
M856T1547	Positive	855.837	1547.29	25.7882	-0.177462	0.316066	-0.561471	0.57622	0.991848
M856T1685	Positive	855.791	1685.36	28.0894	0.107911	0.296042	0.364512	0.716544	0.991848
M856T1748_1	Positive	855.826	1747.95	29.1325	0.066472	0.300776	0.221002	0.825716	0.992031
M856T1748_2	Positive	856.417	1747.79	29.1298	0.128726	0.348616	0.369248	0.713027	0.991848
M856T1843	Positive	856.389	1843.3	30.7217	-0.000142402	0.297705	-0.000478332	0.99962	0.999777
M856T1845	Positive	855.848	1844.62	30.7437	-0.312844	0.313766	-0.99706	0.322075	0.943223
M856T1961	Positive	855.921	1961.34	32.689	-0.0405087	0.330773	-0.122467	0.90287	0.992031
M856T921	Positive	855.685	920.524	15.3421	-0.00524436	0.301876	-0.0173726	0.986187	0.996295
M857T1039	Positive	856.702	1039	17.3167	0.236735	0.323337	0.732161	0.466447	0.97239
M857T1080	Negative	856.69	1079.58	17.993	-0.192763	0.268971	-0.71667	0.475896	0.97239
M857T1136	Negative	856.749	1136.35	18.9392	-0.604894	0.244233	-2.4767	0.0156102	0.454694
M857T1145	Positive	856.746	1144.99	19.0832	-0.529315	0.285704	-1.85267	0.0680281	0.700854
M857T1243	Negative	856.775	1242.71	20.7119	-0.818483	0.26694	-3.06617	0.0030526	0.385543
M857T1345	Positive	856.816	1345.34	22.4224	-0.461338	0.348362	-1.32431	0.189589	0.838764
M857T1495	Positive	856.834	1494.96	24.916	0.668324	0.449125	1.48806	0.141102	0.782405
M857T1579	Positive	856.844	1578.67	26.3112	-0.297823	0.289235	-1.02969	0.306601	0.937184
M857T1665	Positive	857.19	1664.77	27.7461	-0.02764	0.296706	-0.0931561	0.926038	0.992184
M857T1700	Positive	856.824	1700.29	28.3382	-0.274648	0.302829	-0.90694	0.367464	0.951233
M857T1748_1	Positive	856.799	1748.03	29.1339	0.339554	0.362381	0.937007	0.351888	0.949836
M857T1748_2	Positive	857.375	1748.1	29.135	-0.126307	0.344157	-0.367004	0.714693	0.991848
M857T1843	Positive	857.454	1843.1	30.7183	-0.0136587	0.330992	-0.0412658	0.967198	0.994866
M857T1846	Positive	856.851	1845.94	30.7657	-0.156776	0.344714	-0.454801	0.650621	0.991848
M858T1038	Positive	857.705	1038.26	17.3043	0.286693	0.32503	0.882054	0.380683	0.953412
[truncated: 761 more rows]
