# Supplementary material for: Blood metabolite markers of neocortical amyloid-β burden: discovery and enrichment using candidate proteins
Source: Transl Psychiatry. 2016 Jan 26;6(1):e719–. doi: 10.1038/tp.2015.205 (PMC5068879; doi:10.1038/tp.2015.205)
Supplement: Supplementary Table 3 [file tp2015205x4.xlsx]

## Sheet: di_all_pib_read_withmzrt.csv
Metabolite ID	Mode	Median m/z	Median retention time (secs)	Median retention time (mins)	Estimate	Z-value	Standard Error	P-value	Q-value
M1000T1703	Positive	999.997	1703.42	28.3903	-0.614211	1.45194	-0.423028	0.672275	0.858621
M101T1578	Positive	100.747	1578.38	26.3063	-0.535616	1.2611	-0.424721	0.67104	0.857808
M102T1646	Positive	102.349	1646.4	27.44	-1.2747	1.28287	-0.993631	0.320403	0.637112
M102T1648	Positive	102.112	1647.84	27.4641	-2.1205	1.51817	-1.39674	0.162491	0.517789
M103T1738	Positive	103.497	1737.99	28.9665	-0.778742	1.25636	-0.619842	0.535362	0.780088
M104T188	Positive	104.126	187.929	3.13216	0.0759746	1.87702	0.0404762	0.967713	0.990319
M104T81	Positive	104.126	81.07	1.35117	-1.4795	1.57694	-0.938211	0.348136	0.659202
M105T1066_1	Positive	105.041	1065.72	17.762	-2.57716	1.46748	-1.75618	0.0790579	0.440443
M105T1066_2	Positive	105.272	1065.67	17.7611	-2.07077	1.50154	-1.3791	0.167864	0.521356
M113T693	Negative	112.997	693.246	11.5541	-1.98921	1.40195	-1.41889	0.155932	0.50881
M119T1619	Positive	119.039	1619.15	26.9859	-1.73413	1.50849	-1.14959	0.250314	0.578562
M158T1756	Positive	158.264	1755.74	29.2624	1.62055	1.22661	1.32117	0.186446	0.532704
M158T1842	Positive	158.262	1842.15	30.7026	-0.803434	3.0575	-0.262775	0.792724	0.919293
M158T1903	Positive	158.261	1902.65	31.7109	1.88544	2.92362	0.644901	0.518991	0.771776
M158T887	Positive	158.263	886.623	14.777	-3.77839	3.59344	-1.05147	0.293044	0.613148
M161T1643	Positive	161.163	1642.74	27.3789	-0.362507	1.45406	-0.249307	0.803124	0.923207
M161T1734	Positive	161.163	1734.17	28.9028	-2.15829	1.68843	-1.27828	0.201152	0.548004
M165T845	Positive	165.118	844.912	14.0819	-0.76643	1.29341	-0.592566	0.553471	0.786197
M179T1692	Positive	179.189	1691.84	28.1973	0.086139	1.65424	0.0520716	0.958472	0.984632
M181T966	Positive	181.258	965.642	16.094	-3.12918	1.50003	-2.08608	0.0369715	0.422407
M182T965_1	Positive	181.544	965.362	16.0894	-1.20662	1.41633	-0.851933	0.394251	0.697999
M182T965_2	Positive	181.823	965.407	16.0901	-1.69876	1.29629	-1.31048	0.190033	0.537389
M182T965_3	Positive	182.109	965.312	16.0885	-0.581313	1.45703	-0.398971	0.689914	0.871369
M184T1029	Positive	184.104	1028.77	17.1462	0.576226	1.62834	0.353873	0.723434	0.883938
M184T1067	Positive	184.104	1067.25	17.7875	-0.117205	1.58926	-0.0737485	0.94121	0.978333
M184T1189	Positive	184.104	1189.01	19.8169	1.59146	1.92253	0.827795	0.407786	0.705218
M184T1265	Positive	184.148	1265.4	21.09	-0.732564	1.9674	-0.372352	0.709631	0.879344
M184T171	Positive	184.104	170.937	2.84895	2.82801	2.04839	1.3806	0.167402	0.521356
M184T260	Positive	184.105	260.189	4.33648	-0.674115	1.82669	-0.369036	0.712101	0.880761
M184T883	Positive	184.103	882.659	14.711	-1.80284	1.35552	-1.33	0.183518	0.530536
M184T966	Positive	184.104	965.516	16.0919	-0.143046	1.36415	-0.104861	0.916486	0.96775
M185T966_1	Positive	185.049	966.051	16.1009	-3.13495	1.52386	-2.05725	0.0396623	0.422407
M185T966_2	Positive	185.233	966.303	16.1051	-3.09194	1.82564	-1.69362	0.0903377	0.440443
M188T966_1	Positive	188.084	965.847	16.0975	-0.101513	1.41218	-0.0718837	0.942694	0.978333
M188T966_2	Positive	188.367	966.051	16.1009	-0.681869	1.19854	-0.568917	0.569413	0.796947
M189T966_1	Positive	188.651	966.043	16.1007	-0.355383	1.30596	-0.272125	0.785526	0.914404
M189T966_2	Positive	188.932	966.284	16.1047	-0.811569	1.30439	-0.62218	0.533823	0.778665
M192T967	Positive	192.112	966.913	16.1152	-2.24667	1.44427	-1.55557	0.119809	0.467714
M193T1484	Negative	192.979	1483.51	24.7251	2.67634	2.14022	1.25049	0.211119	0.557259
M193T1653	Positive	193.205	1653.22	27.5537	2.09028	1.8387	1.13683	0.25561	0.583527
M193T1733	Positive	193.205	1733.38	28.8897	1.19741	2.09127	0.572577	0.566931	0.79549
M193T1774	Positive	193.203	1773.61	29.5602	-0.747059	2.05589	-0.363375	0.716325	0.882418
M193T1816	Positive	193.203	1815.56	30.2594	4.47106	2.51511	1.77768	0.0754568	0.440443
M193T1872	Positive	193.203	1871.66	31.1943	-1.03845	2.12136	-0.489519	0.624474	0.835457
M193T1929	Positive	193.203	1928.74	32.1456	1.50841	1.84185	0.818962	0.412808	0.708992
M193T2014	Positive	193.203	2013.8	33.5634	-2.25265	2.33202	-0.965967	0.33406	0.649797
M193T2097	Positive	193.203	2097.4	34.9567	-6.54262	4.26227	-1.53501	0.124782	0.472148
M195T1484	Negative	194.977	1483.78	24.7296	0.0170052	2.27744	0.0074668	0.994042	0.997294
M197T1672	Positive	197.112	1672.47	27.8745	-2.41295	1.39754	-1.72658	0.0842437	0.440443
M206T1065_1	Positive	205.85	1065.45	17.7575	-1.08723	1.39794	-0.777737	0.436724	0.72144
M206T1065_2	Positive	206.14	1065.47	17.7579	-1.9675	1.46692	-1.34124	0.179843	0.529593
M206T1066	Positive	206.44	1065.79	17.7632	-0.545419	1.49366	-0.365157	0.714994	0.881763
M207T1483	Negative	206.996	1483.46	24.7243	-0.3536	2.40324	-0.147135	0.883026	0.956677
M210T1066_1	Positive	209.515	1066	17.7666	-2.34219	1.4531	-1.61185	0.106994	0.455965
M210T1066_2	Positive	209.708	1065.97	17.7661	-2.69104	1.63552	-1.64537	0.0998938	0.453873
M210T1969	Positive	210.214	1968.72	32.812	-0.722494	1.44144	-0.501232	0.616208	0.830842
M210T2046	Positive	210.214	2045.93	34.0989	-0.868503	1.76794	-0.491252	0.623248	0.835429
M210T2089	Positive	210.214	2088.96	34.8161	-2.76056	1.68782	-1.63557	0.101929	0.454722
M213T1066_1	Positive	212.682	1066.25	17.7708	-1.83933	1.46441	-1.25602	0.209107	0.555526
M213T1066_2	Positive	212.986	1066.28	17.7713	-1.6037	1.44201	-1.11213	0.266082	0.590343
M213T1066_3	Positive	213.283	1066.31	17.7718	-2.40602	1.42344	-1.69028	0.0909738	0.440443
M214T1785	Positive	214.368	1785.05	29.7508	-1.70871	1.22556	-1.39422	0.16325	0.518327
M219T1556	Positive	219.241	1556.19	25.9366	-0.494255	1.08485	-0.455596	0.648681	0.846906
M224T1916	Positive	224.22	1916.44	31.9407	0.103136	1.63125	0.0632247	0.949588	0.981596
M224T2088	Positive	224.221	2088	34.7999	0.213303	1.82615	0.116804	0.907015	0.965701
M228T1778	Positive	228.233	1778.21	29.6369	-5.28979	2.69101	-1.96573	0.0493303	0.422407
M228T1915	Positive	228.234	1915.38	31.9229	-1.74724	1.80438	-0.968335	0.332877	0.64837
M243T1573	Positive	243.246	1573.5	26.2249	1.88445	1.34847	1.39747	0.162272	0.517789
M243T1638	Positive	243.247	1638.47	27.3079	2.21367	1.29286	1.71223	0.0868545	0.440443
M243T1692	Positive	243.246	1691.83	28.1971	-1.30116	1.32752	-0.98014	0.327017	0.643087
M243T1734	Positive	243.247	1733.72	28.8954	-0.915188	1.41175	-0.648264	0.516814	0.770198
M253T183	Negative	253.243	182.906	3.04843	0.568813	1.31366	0.433001	0.665014	0.85409
M255T1696_1	Positive	254.829	1696.17	28.2695	-1.94213	1.40304	-1.38423	0.166288	0.520356
M255T1696_2	Positive	255.471	1695.99	28.2665	-1.49088	1.39089	-1.07188	0.283772	0.604796
M255T1697	Positive	254.508	1696.66	28.2776	-2.4313	1.42544	-1.70565	0.0880741	0.440443
M255T1699	Positive	255.142	1698.66	28.3109	-2.21403	1.40207	-1.57912	0.114308	0.462901
M255T242	Negative	255.258	241.631	4.02718	0.439422	1.2851	0.341935	0.7324	0.887757
M256T242	Negative	256.262	242.06	4.03433	0.20831	1.24082	0.167881	0.866677	0.950727
M257T1576	Positive	257.264	1575.87	26.2646	0.261625	1.17223	0.223185	0.823391	0.931167
M257T1639	Positive	257.265	1639.15	27.3192	0.856955	1.12432	0.762197	0.445942	0.728687
M257T1694	Positive	257.265	1694.08	28.2346	-0.780015	1.27114	-0.613632	0.539459	0.782811
M257T1734	Positive	257.264	1734.29	28.9048	1.19485	1.34837	0.886145	0.37554	0.685056
M263T1711	Positive	263.273	1711.43	28.5238	-4.14362	1.42895	-2.89977	0.00373442	0.262636
M269T299	Negative	269.276	298.716	4.9786	-3.11731	1.85451	-1.68094	0.0927755	0.441138
M270T299	Negative	270.279	298.731	4.97885	-4.00902	1.92329	-2.08446	0.0371183	0.422407
M277T170	Negative	277.246	170.318	2.83863	0.152394	1.37329	0.11097	0.91164	0.966699
M279T215	Negative	279.26	214.819	3.58032	0.369307	1.31258	0.28136	0.778434	0.912864
M280T215	Negative	280.264	214.905	3.58175	0.31834	1.32262	0.240688	0.809797	0.926245
M281T1712	Positive	281.287	1711.56	28.5261	-4.9459	1.52359	-3.24622	0.00116948	0.252166
M281T279	Negative	281.275	278.727	4.64545	0.497792	1.27915	0.389159	0.697158	0.872105
M282T279	Negative	282.28	278.596	4.64327	0.724776	1.31874	0.549597	0.582596	0.805982
M283T279	Negative	283.288	278.847	4.64745	0.0216212	1.26905	0.0170373	0.986407	0.993582
M283T363	Negative	283.292	363.41	6.05683	0.816463	1.28854	0.633636	0.526319	0.775523
M285T1554	Positive	285.296	1554.31	25.9051	-1.35865	1.21602	-1.11729	0.26387	0.589225
M285T1644	Positive	285.306	1644.27	27.4045	-1.79365	1.41237	-1.26996	0.204099	0.551187
M286T1644_1	Positive	285.979	1644.44	27.4074	-3.68816	1.58164	-2.33186	0.0197079	0.405481
M286T1644_2	Positive	286.311	1644.15	27.4024	-4.12422	1.67081	-2.4684	0.013572	0.334452
M286T1645	Positive	285.648	1644.51	27.4085	-0.507594	1.44084	-0.35229	0.724621	0.883938
M287T1735	Positive	287.315	1735.23	28.9204	-1.35179	1.26853	-1.06564	0.286589	0.607982
M288T1736	Positive	288.32	1735.92	28.9319	-2.78869	1.55418	-1.79431	0.0727633	0.435542
M289T1736	Positive	288.653	1735.66	28.9276	-0.837218	1.30369	-0.642193	0.520748	0.772722
M293T1484	Negative	292.889	1484.25	24.7376	3.47543	1.89495	1.83405	0.0666463	0.433489
M293T1853	Negative	292.888	1853.25	30.8875	0.899066	2.50642	0.358705	0.719815	0.883366
M299T967	Positive	299.195	967.081	16.118	-1.69687	1.43463	-1.18279	0.236893	0.571992
M303T1555	Positive	303.276	1554.63	25.9106	-1.23528	1.13202	-1.09121	0.275178	0.599318
M303T214	Negative	303.264	214.152	3.5692	0.0264158	1.39551	0.0189291	0.984898	0.993537
M303T500	Positive	303.35	499.542	8.32569	-1.2434	1.15728	-1.07441	0.282637	0.604311
M303T966	Positive	303.188	965.847	16.0975	-1.60056	1.436	-1.11459	0.265025	0.589583
M304T967	Positive	303.517	966.859	16.1143	-0.242749	1.36727	-0.177543	0.859082	0.946534
M305T1619	Positive	305.293	1619.09	26.9848	-1.04257	1.27297	-0.819004	0.412784	0.708992
M305T1675	Positive	305.292	1675.02	27.9169	-3.53522	1.44744	-2.4424	0.01459	0.339427
M307T966_1	Positive	307.103	966.01	16.1002	-0.698911	1.41368	-0.494389	0.621031	0.834086
M307T966_2	Positive	307.4	966.186	16.1031	-2.04707	1.3795	-1.48392	0.137831	0.49348
M308T966	Positive	307.627	966.155	16.1026	-1.62398	1.38062	-1.17627	0.239487	0.572776
M310T355	Positive	310.355	355.464	5.92439	-1.6138	1.23847	-1.30306	0.192556	0.539827
M311T1106	Positive	311.304	1105.91	18.4319	2.18473	1.27949	1.7075	0.0877294	0.440443
M311T374	Positive	311.358	374.029	6.23382	-0.444517	1.1257	-0.39488	0.692931	0.871622
M311T967	Positive	311.356	966.932	16.1155	-0.657115	1.2977	-0.506368	0.612598	0.827188
M313T1108	Positive	313.319	1108.42	18.4736	0.222413	1.21227	0.183468	0.854431	0.943986
M313T1166	Positive	313.318	1166.18	19.4363	1.48976	1.22077	1.22035	0.222334	0.567661
M313T1555	Positive	313.331	1554.86	25.9143	0.0558141	1.18028	0.0472888	0.962283	0.986974
M314T1165	Positive	314.322	1165.45	19.4241	1.70122	1.23376	1.37889	0.167929	0.521356
M321T493	Positive	321.361	493.327	8.22212	-1.57747	1.205	-1.3091	0.190501	0.537611
M322T501	Positive	322.365	500.907	8.34846	-1.73379	1.24067	-1.39747	0.162274	0.517789
M327T207	Negative	327.267	206.747	3.44578	-0.964757	1.31285	-0.734854	0.462428	0.740122
M331T415	Positive	331.368	414.993	6.91655	1.14183	1.66091	0.687473	0.491784	0.753163
M332T373	Positive	332.34	373.15	6.21917	-1.01583	1.18903	-0.854334	0.39292	0.696505
M337T1066	Positive	337.03	1065.87	17.7645	-3.00836	1.58575	-1.89712	0.0578115	0.424502
M337T1077	Positive	337.321	1076.76	17.946	-0.492097	1.20238	-0.409271	0.682341	0.866265
M337T1138	Positive	337.321	1137.65	18.9609	-0.0740033	1.2889	-0.0574159	0.954214	0.984535
M338T1138	Positive	338.326	1138.26	18.9709	0.0267586	1.30291	0.0205376	0.983615	0.993429
M338T511	Positive	338.387	511.327	8.52212	-0.998741	1.14341	-0.873473	0.382406	0.688381
M339T1164	Positive	339.336	1163.73	19.3955	1.44059	1.24389	1.15813	0.246812	0.577079
M339T1252	Positive	339.337	1251.65	20.8608	1.97057	1.25196	1.57398	0.115492	0.464833
M339T493	Positive	339.393	493.376	8.22294	-1.3201	1.17849	-1.12017	0.262643	0.588057
M339T505	Positive	338.698	504.919	8.41532	-1.3779	1.25312	-1.09958	0.271517	0.595406
M340T1138	Positive	340.34	1137.83	18.9638	0.591717	1.24646	0.474717	0.634989	0.837748
M340T1195	Positive	340.341	1194.97	19.9161	1.97263	1.35762	1.45301	0.146222	0.496832
M340T493	Positive	340.396	492.726	8.21209	-1.12299	1.26951	-0.884585	0.37638	0.686136
M340T631	Positive	340.406	631.464	10.5244	-0.301526	1.16686	-0.258408	0.796092	0.920824
M341T1197	Positive	341.348	1196.72	19.9454	1.36675	1.2333	1.1082	0.267774	0.591494
M341T1252	Positive	341.352	1251.58	20.8597	1.89674	1.26154	1.50351	0.132707	0.485769
M359T573	Positive	359.402	572.752	9.54587	1.61934	1.37403	1.17853	0.238584	0.571992
M360T493	Positive	360.374	493.056	8.2176	-1.2886	1.19403	-1.0792	0.2805	0.603604
M361T494	Positive	361.379	493.557	8.22596	-0.793999	1.15036	-0.690217	0.490058	0.752837
M364T1027	Positive	364.312	1027.01	17.1168	-3.09388	1.315	-2.35276	0.0186346	0.401809
M366T643	Positive	366.424	642.934	10.7156	-0.816203	1.151	-0.709128	0.478245	0.751902
M367T1587	Positive	367.386	1587.26	26.4543	1.82686	1.46733	1.24502	0.213124	0.557567
M367T1671	Positive	367.387	1671.28	27.8546	3.15069	1.3862	2.2729	0.0230324	0.407669
M368T1587	Positive	368.391	1586.57	26.4429	-1.72133	1.28553	-1.33901	0.180568	0.529593
M369T1352	Positive	369.402	1352.31	22.5385	0.545881	1.2749	0.428177	0.668522	0.855808
M369T1456	Positive	369.402	1455.73	24.2622	0.357987	1.24038	0.288611	0.772879	0.910476
M369T1502	Positive	369.401	1501.67	25.0278	-0.371876	1.35105	-0.27525	0.783124	0.913956
M369T1580	Positive	369.401	1579.75	26.3292	-0.840238	1.15424	-0.72796	0.466638	0.742745
M369T1639	Positive	369.4	1639.41	27.3234	-1.60868	1.33535	-1.20469	0.228321	0.56876
M369T1692	Positive	369.402	1692.23	28.2039	-0.00766126	1.24521	-0.00615257	0.995091	0.997621
M369T1736	Positive	369.402	1735.78	28.9297	0.088675	1.29824	0.0683043	0.945543	0.979985
M369T1786	Positive	369.401	1785.54	29.7589	-4.52193	2.35077	-1.92359	0.0544058	0.423909
M369T1850	Positive	369.401	1850.02	30.8337	-1.35721	1.35264	-1.00338	0.315679	0.634114
M369T1904	Positive	369.403	1904.44	31.7407	-0.474604	1.38373	-0.342988	0.731607	0.887539
M369T388	Positive	369.402	387.778	6.46296	-0.639741	1.17888	-0.542669	0.587357	0.810148
M369T690	Positive	369.4	690.496	11.5083	0.511168	1.11957	0.456574	0.647978	0.846906
M370T1518	Positive	370.408	1518.25	25.3042	0.984533	1.19083	0.826763	0.408371	0.705218
M370T1556	Positive	369.728	1555.67	25.9278	-0.280017	1.17972	-0.23736	0.812378	0.927184
M370T1580	Positive	370.408	1579.56	26.3261	-0.197103	1.1553	-0.170608	0.864532	0.949783
M370T1639	Positive	370.409	1639.37	27.3229	-3.0545	1.36859	-2.23187	0.0256239	0.411887
M370T1640	Positive	369.73	1640.3	27.3384	0.109761	1.17869	0.0931207	0.925808	0.97268
M370T1692	Positive	370.408	1692.11	28.2018	-0.30678	1.20173	-0.255281	0.798506	0.920824
M370T1738	Positive	370.408	1737.55	28.9592	-0.773631	1.16966	-0.661414	0.508347	0.76335
M370T1849	Positive	369.727	1849.19	30.8199	-0.860756	1.27364	-0.675825	0.499152	0.756125
M370T1850	Positive	370.408	1849.86	30.8311	-1.47986	1.34698	-1.09865	0.271921	0.595406
M370T691	Positive	370.408	690.639	11.5107	-2.65782	1.48192	-1.7935	0.0728928	0.435542
M371T1557	Positive	371.412	1556.6	25.9433	-0.854515	1.09058	-0.78354	0.43331	0.720531
M371T1639	Positive	371.414	1639.29	27.3215	-0.0619941	1.1772	-0.0526624	0.958001	0.984632
M371T1732	Positive	371.412	1732.35	28.8724	-1.23693	1.3552	-0.912731	0.361384	0.670476
M373T1580	Positive	372.741	1580.06	26.3343	-0.839436	1.06279	-0.789844	0.429619	0.720425
M374T1555	Positive	374.352	1555.48	25.9246	-0.804449	1.18379	-0.679554	0.496787	0.75486
M374T1558	Positive	374.007	1557.72	25.962	-0.424274	1.12419	-0.377404	0.705874	0.877968
M374T1579	Positive	373.752	1578.96	26.3161	-0.817572	1.16217	-0.703487	0.481752	0.751944
M374T1640	Positive	374.008	1639.91	27.3318	0.785364	1.23914	0.633796	0.526214	0.775523
M374T1689	Positive	373.754	1688.96	28.1493	-0.92532	1.55603	-0.594668	0.552065	0.786183
M374T1733	Positive	374.005	1732.54	28.8757	-1.27899	1.31067	-0.975832	0.329148	0.644793
M374T1736	Positive	373.756	1735.9	28.9317	0.179588	1.30188	0.137945	0.890284	0.95837
M375T1555	Positive	374.76	1555.37	25.9228	-0.0941475	1.13073	-0.0832629	0.933642	0.976342
M375T1576	Positive	375.016	1575.91	26.2652	-1.44908	1.25154	-1.15783	0.246931	0.577079
M375T1620	Positive	375.019	1620.01	27.0001	0.239462	1.23584	0.193765	0.84636	0.941158
M375T1641	Positive	374.766	1640.64	27.3441	-2.21554	1.27789	-1.73374	0.0829635	0.440443
M375T403	Positive	375.399	403.387	6.72311	1.28797	1.45196	0.887052	0.375051	0.684616
M376T1556_1	Positive	376.012	1556.42	25.9404	-1.32901	1.25423	-1.05962	0.28932	0.611426
M376T1556_2	Positive	376.248	1555.6	25.9267	-0.297056	1.15925	-0.25625	0.797758	0.920824
M376T1620	Positive	376.018	1620.01	27.0001	-1.14459	1.43969	-0.795022	0.426601	0.719253
M376T1621	Positive	376.256	1620.93	27.0155	-0.743427	1.25767	-0.591114	0.554444	0.786412
M376T492	Positive	376.35	492.452	8.20754	-1.69506	1.24569	-1.36075	0.173593	0.526503
M377T1620	Positive	377.271	1620.02	27.0003	-1.32288	1.58229	-0.836057	0.403123	0.701672
M377T510	Positive	377.355	510.409	8.50682	-1.15448	1.20544	-0.957727	0.338201	0.652751
M381T1610	Positive	381.408	1609.54	26.8257	-4.42421	1.45703	-3.03645	0.00239382	0.252166
M381T377	Positive	381.35	377.32	6.28867	-2.0346	1.41672	-1.43614	0.150963	0.501393
M382T1627	Positive	382.413	1627	27.1167	-5.54257	1.75715	-3.1543	0.00160882	0.252166
M383T1626	Positive	383.417	1625.73	27.0955	-2.36415	1.2126	-1.94965	0.0512178	0.422407
M383T1709	Positive	383.417	1709.48	28.4913	-4.7884	1.57693	-3.03653	0.00239322	0.252166
M383T1763	Positive	383.41	1762.9	29.3816	-2.22607	1.22504	-1.81714	0.0691961	0.433489
M383T1812	Positive	383.416	1812.35	30.2059	-2.27699	1.26899	-1.79433	0.0727599	0.435542
M384T1710	Positive	384.425	1709.56	28.4927	-4.93572	1.60905	-3.06747	0.00215877	0.252166
M384T1812	Positive	384.422	1812.37	30.2061	-3.51075	1.35838	-2.58451	0.00975183	0.334452
M385T1711	Positive	385.427	1710.57	28.5095	-5.05578	1.63105	-3.09972	0.00193705	0.252166
M386T1580	Positive	386.44	1580.09	26.3348	-0.0710719	1.15362	-0.0616077	0.950875	0.982191
M386T1733	Positive	386.439	1732.57	28.8761	-0.79662	1.45054	-0.549187	0.582877	0.805982
M392T1121	Positive	392.346	1121.43	18.6904	-2.34009	1.18502	-1.97472	0.0483003	0.422407
M392T403	Positive	392.426	402.877	6.71462	-1.05873	1.34455	-0.787424	0.431034	0.720425
M395T1682	Positive	395.423	1682.14	28.0357	-4.03555	1.40818	-2.8658	0.0041596	0.262636
M395T1781	Positive	395.422	1780.75	29.6792	-2.40232	1.23791	-1.94064	0.0523024	0.422407
M396T1682	Positive	396.429	1682.14	28.0357	-4.2356	1.44104	-2.93927	0.00328982	0.262636
M397T1684	Positive	397.439	1684	28.0667	-3.13832	1.26085	-2.48905	0.0128084	0.334452
M397T1730	Positive	397.445	1729.81	28.8302	-3.37755	1.34206	-2.51669	0.0118464	0.334452
M397T1779	Positive	397.436	1779.21	29.6535	-4.8847	1.4992	-3.2582	0.00112123	0.252166
M397T1837	Positive	397.438	1837.49	30.6248	-4.1649	1.3951	-2.98538	0.0028323	0.252166
M397T1894	Positive	397.438	1894.46	31.5743	-3.40615	1.27877	-2.66361	0.00773064	0.330368
M398T1779	Positive	398.443	1779.11	29.6519	-5.09514	1.53926	-3.31013	0.000932532	0.252166
M398T1894	Positive	398.443	1894.12	31.5687	-3.59887	1.26259	-2.8504	0.00436648	0.262636
M399T1779	Positive	399.444	1779.24	29.6539	-4.44249	1.50127	-2.95916	0.00308477	0.257999
M400T173	Positive	400.396	172.528	2.87547	0.122876	1.14231	0.107568	0.914338	0.967361
M400T72	Positive	400.396	72.026	1.20043	0.161669	1.16248	0.139072	0.889393	0.95837
M404T700	Positive	404.443	700.148	11.6691	-1.89596	1.17658	-1.61142	0.107088	0.455965
M405T694	Positive	405.448	694.229	11.5705	-1.90966	1.3385	-1.42672	0.153662	0.504889
M416T786	Positive	416.422	786.439	13.1073	-2.1678	1.75235	-1.23708	0.216056	0.55839
M419T394	Positive	419.426	394.432	6.57387	1.33273	1.36122	0.97907	0.327545	0.643202
M424T155	Positive	424.4	155.496	2.5916	-0.790415	1.25906	-0.627784	0.530145	0.776683
M424T60	Positive	424.4	59.8365	0.997275	-0.749504	1.26288	-0.59349	0.552853	0.786183
M425T693	Positive	425.377	692.674	11.5446	-0.409639	1.16737	-0.350908	0.725657	0.883938
M426T200	Positive	426.415	200.356	3.33927	1.42731	1.22153	1.16845	0.242623	0.574799
M426T91	Positive	426.415	91.337	1.52228	0.0632249	1.22494	0.0516149	0.958836	0.984632
M427T200	Positive	427.414	200.281	3.33802	1.20446	1.20422	1.0002	0.317215	0.63462
M428T262	Positive	428.432	262.1	4.36834	0.0232057	1.13978	0.0203598	0.983756	0.993429
M429T695	Positive	429.431	695.036	11.5839	0.971181	1.23043	0.7893	0.429937	0.720425
M429T845	Positive	429.43	844.71	14.0785	-1.29181	1.36447	-0.946745	0.343769	0.655646
M430T844	Positive	430.437	844.325	14.0721	-0.261758	1.17973	-0.221879	0.824408	0.931577
M431T845	Positive	431.444	844.563	14.076	-0.946835	1.29049	-0.733703	0.46313	0.74015
M432T844	Positive	432.451	844.475	14.0746	-0.519532	1.2165	-0.42707	0.669328	0.856442
M436T377	Positive	436.457	377.419	6.29032	0.912018	1.37001	0.665701	0.505602	0.761591
M437T378	Positive	437.461	378.233	6.30388	0.414578	1.22194	0.339278	0.7344	0.889011
M439T1287	Positive	439.431	1287.5	21.4583	4.93075	2.3086	2.13582	0.0326943	0.422007
M444T1335	Positive	444.425	1334.94	22.249	-2.74131	1.44635	-1.89533	0.058049	0.424502
M454T186	Positive	454.397	186.334	3.10557	-1.35594	1.22285	-1.10884	0.267501	0.591494
M454T83	Positive	454.407	83.231	1.38718	-0.806173	1.10455	-0.729867	0.465472	0.742173
M464T532	Positive	464.492	531.587	8.85978	1.47376	1.3886	1.06133	0.288539	0.610712
M465T381	Negative	465.351	380.959	6.34932	-1.92826	1.20325	-1.60254	0.109036	0.455965
M466T381	Negative	466.355	381.086	6.35143	-1.89207	1.17239	-1.61385	0.106559	0.455965
M467T1361	Positive	467.465	1361.01	22.6834	2.96789	1.91782	1.54754	0.121734	0.4686
M468T123	Positive	468.37	123.359	2.05598	2.91619	1.24446	2.34335	0.0191116	0.405481
M469T125	Positive	469.374	124.622	2.07704	2.65094	1.19939	2.21024	0.0270887	0.421669
M476T166	Negative	476.326	166.449	2.77416	-1.47471	1.31929	-1.11781	0.263649	0.589225
M478T174	Positive	478.371	173.987	2.89978	0.0327684	1.19197	0.0274909	0.978068	0.992295
M478T81	Positive	478.377	81.012	1.3502	0.0620094	1.16525	0.0532157	0.95756	0.984632
M479T188	Positive	479.389	188.071	3.13452	-0.295406	1.15135	-0.256572	0.797509	0.920824
M479T81	Positive	479.381	81.031	1.35052	-0.763993	1.18312	-0.645745	0.518444	0.771776
M480T113	Positive	480.402	112.854	1.88091	-1.59362	1.22947	-1.29619	0.194911	0.540657
M480T183	Negative	480.357	183.478	3.05797	-1.32224	1.13784	-1.16206	0.245211	0.576409
M480T232	Positive	480.398	231.632	3.86053	-0.932654	1.1493	-0.8115	0.417079	0.712718
M480T368	Positive	480.489	368.495	6.14158	-0.469613	1.31782	-0.356355	0.721575	0.883938
M480T90	Negative	480.357	89.69	1.49483	-2.45462	1.19893	-2.04734	0.0406243	0.422407
M481T113	Positive	481.407	112.951	1.88252	-2.29988	1.22151	-1.88281	0.0597263	0.426451
M481T184	Negative	481.36	183.505	3.05841	-1.23311	1.14367	-1.07821	0.280942	0.603894
M481T232	Positive	481.41	232.373	3.87288	-0.984636	1.13646	-0.866407	0.386267	0.690924
M481T384	Positive	481.493	384.421	6.40702	-0.947392	1.31121	-0.722533	0.469967	0.744922
M481T89	Negative	481.36	88.734	1.4789	-1.89976	1.1966	-1.58764	0.112369	0.461514
M482T114	Positive	482.423	114.053	1.90088	0.214243	1.19329	0.17954	0.857514	0.945732
M482T152	Positive	482.387	151.893	2.53155	0.498586	1.16266	0.428831	0.668046	0.855808
M482T185	Negative	482.364	184.846	3.08077	-1.25294	1.09977	-1.13927	0.25459	0.582637
M482T239	Positive	482.423	238.563	3.97606	0.173372	1.16435	0.148901	0.881632	0.956677
M482T289	Positive	482.388	288.67	4.81117	-0.862848	1.0985	-0.785476	0.432174	0.720425
M483T153	Positive	483.391	152.87	2.54783	0.303748	1.16715	0.260248	0.794672	0.919983
M483T239	Positive	483.427	238.563	3.97606	0.110997	1.17201	0.0947068	0.924548	0.972096
M484T1121	Positive	484.346	1120.73	18.6788	-2.22327	1.2108	-1.83621	0.0663268	0.433319
M494T140	Positive	494.387	140.319	2.33866	1.52021	1.20651	1.26001	0.207665	0.553696
M495T143	Positive	495.392	143.416	2.39027	1.90824	1.2376	1.54189	0.123101	0.469309
M496T1568	Positive	495.505	1568.39	26.1398	2.98651	1.42332	2.09827	0.0358813	0.422407
M496T189	Positive	496.403	188.793	3.14655	0.0320481	1.15897	0.0276522	0.97794	0.992295
M496T84	Positive	496.404	83.883	1.39805	0.265571	1.10182	0.24103	0.809532	0.926245
M497T189	Positive	497.408	188.784	3.1464	0.0025173	1.15197	0.00218521	0.998256	0.99898
M497T190	Positive	496.781	189.638	3.16063	0.378567	1.21841	0.310707	0.756024	0.904084
M497T84	Positive	497.408	83.805	1.39675	-1.49086	1.16652	-1.27804	0.201237	0.548004
M498T189	Positive	498.411	189.17	3.15284	0.437439	1.13743	0.384585	0.700545	0.874493
M498T84	Positive	498.41	84.2775	1.40463	0.345733	1.13473	0.304682	0.760608	0.904363
M499T64	Negative	498.978	64.2505	1.07084	1.47546	1.23967	1.1902	0.233968	0.57063
M500T188	Positive	500.271	188.075	3.13458	1.08347	1.145	0.946265	0.344014	0.655646
M501T189_1	Positive	500.58	188.742	3.1457	0.899156	1.20659	0.745205	0.456148	0.736094
M501T189_2	Positive	500.93	188.887	3.14812	0.743708	1.18477	0.627726	0.530184	0.776683
M501T189_3	Positive	501.436	188.858	3.14764	-0.091023	1.19475	-0.0761861	0.939271	0.977891
M502T172	Positive	502.383	172.078	2.86796	-0.660994	1.13044	-0.584723	0.558734	0.789325
M502T189	Positive	501.724	188.853	3.14756	0.0392671	1.18983	0.0330022	0.973673	0.991637
M504T164	Negative	504.36	163.589	2.72648	-2.20378	1.27015	-1.73506	0.0827304	0.440443
M504T216	Positive	504.401	215.912	3.59853	-0.204041	1.18555	-0.172107	0.863354	0.948967
M504T75	Negative	504.359	74.704	1.24507	-4.45441	1.55275	-2.86873	0.00412129	0.262636
M505T164	Negative	505.362	164.025	2.73375	-2.40378	1.29261	-1.85963	0.0629383	0.430869
M505T74	Negative	505.362	74.342	1.23903	-3.73513	1.49318	-2.50146	0.0123681	0.334452
M506T151	Positive	506.426	150.559	2.50932	-0.437959	1.21168	-0.361448	0.717764	0.882418
M506T211	Negative	506.375	211.265	3.52108	-0.436688	1.16567	-0.374626	0.707939	0.878557
M506T284	Positive	506.425	284.326	4.73877	-0.165155	1.15922	-0.142471	0.886708	0.957853
M507T212	Negative	507.379	211.662	3.5277	-0.734438	1.1779	-0.623517	0.532945	0.778356
M508T138	Positive	508.442	137.582	2.29303	-0.568892	1.22884	-0.462952	0.643399	0.843201
M508T177	Positive	508.409	176.93	2.94883	1.14216	1.16487	0.980501	0.326839	0.643087
M508T270	Positive	508.442	269.616	4.4936	0.289992	1.255	0.23107	0.817261	0.929157
M508T278	Negative	508.391	277.506	4.62511	-1.28876	1.11527	-1.15556	0.247862	0.577788
M508T345	Positive	508.443	344.529	5.74215	-1.16176	1.25127	-0.928463	0.353168	0.664446
M509T270	Positive	509.446	269.574	4.4929	0.39885	1.25439	0.317964	0.750513	0.899052
M509T279	Negative	509.395	278.684	4.64473	-1.29078	1.12041	-1.15205	0.249299	0.578562
M509T520	Positive	508.523	520.132	8.66887	2.28668	1.33233	1.71631	0.0861061	0.440443
M510T112	Positive	510.421	111.597	1.85995	-0.522293	1.18182	-0.44194	0.658533	0.850642
M510T224	Positive	510.423	224.393	3.73988	-1.46271	1.20171	-1.21719	0.223532	0.568092
M510T353	Positive	510.459	353.086	5.88477	0.445955	1.17091	0.380862	0.703305	0.876353
M511T112	Positive	511.425	111.597	1.85995	-1.16226	1.16832	-0.994815	0.319826	0.636884
M511T232	Positive	511.425	232.331	3.87218	-2.10606	1.30952	-1.60827	0.107777	0.455965
M512T137	Positive	512.4	136.98	2.283	-1.35352	1.29597	-1.04441	0.296297	0.616263
M516T145	Positive	516.37	144.506	2.40843	1.51423	1.21431	1.24698	0.212405	0.557259
M518T135	Positive	518.388	135.042	2.2507	0.706487	1.18165	0.597883	0.549918	0.786183
M518T188	Positive	518.389	187.988	3.13313	0.288292	1.24872	0.23087	0.817415	0.929157
M518T82	Positive	518.389	82.0685	1.36781	-0.612528	1.14993	-0.532667	0.594264	0.813172
M519T173	Positive	519.393	172.755	2.87924	1.44694	1.20329	1.20249	0.229173	0.56876
M519T189	Positive	518.771	188.853	3.14755	0.229518	1.25036	0.183562	0.854357	0.943986
M519T82	Positive	519.396	81.8915	1.36486	0.674204	1.21062	0.556908	0.57759	0.800276
M520T168	Positive	520.404	168.444	2.8074	-0.722235	1.14258	-0.632107	0.527317	0.775596
M521T167	Positive	521.41	167.45	2.79083	-0.655211	1.12462	-0.582608	0.560157	0.789325
M521T67	Positive	521.397	66.743	1.11238	-1.00779	1.15667	-0.871287	0.383598	0.688381
M521T853	Positive	520.564	852.502	14.2084	-2.72209	1.68027	-1.62004	0.105225	0.455965
M521T942	Positive	520.578	942.077	15.7013	-1.99052	1.16878	-1.70307	0.0885545	0.440443
M522T102	Positive	522.419	102.443	1.70738	0.123916	1.175	0.105461	0.91601	0.96775
M522T1630	Positive	521.524	1629.8	27.1634	3.71939	1.35291	2.74918	0.00597438	0.284298
M522T198	Positive	522.418	197.883	3.29806	-1.41558	1.44414	-0.980223	0.326976	0.643087
M523T103	Positive	523.426	103.147	1.71912	0.59116	1.23383	0.479127	0.631848	0.837004
M523T104	Positive	522.805	103.966	1.73277	-1.28313	1.21347	-1.05741	0.290325	0.611874
M523T1630	Positive	522.53	1630.06	27.1676	3.543	1.33151	2.66089	0.00779352	0.330368
M523T217	Positive	523.426	216.648	3.61079	0.591138	1.11431	0.530497	0.595767	0.814018
M524T153	Positive	524.437	152.669	2.54448	-0.48509	1.24742	-0.388875	0.697368	0.872105
M524T1609	Positive	523.54	1608.77	26.8128	-0.851282	1.60136	-0.531601	0.595003	0.813664
M524T1666	Positive	523.54	1666.01	27.7668	1.7731	1.34823	1.31513	0.188468	0.535937
M524T1707	Positive	523.541	1707	28.45	2.21682	1.1918	1.86006	0.0628766	0.430869
M524T261	Positive	524.435	261.026	4.35043	-1.22993	1.30328	-0.943721	0.345312	0.656379
M525T153	Positive	525.442	153.144	2.55239	-0.960268	1.21226	-0.792128	0.428286	0.720335
M525T1609	Positive	524.545	1609.21	26.8201	0.0209984	1.60178	0.0131095	0.98954	0.993582
M525T163	Positive	524.821	163.44	2.724	0.837639	1.19605	0.70034	0.483715	0.751957
M525T1707	Positive	524.545	1707.23	28.4538	2.1642	1.17721	1.83841	0.0660026	0.433319
M525T262	Positive	525.441	262.166	4.36943	-0.0905472	1.40041	-0.0646576	0.948447	0.981498
M525T284	Positive	524.824	284.239	4.73732	0.448431	1.18336	0.378947	0.704727	0.877333
M525T361	Positive	524.519	360.694	6.01157	-0.766611	1.30895	-0.58567	0.558098	0.789325
M526T1609	Positive	525.548	1608.77	26.8128	-0.301419	1.4573	-0.206833	0.83614	0.93736
M526T285	Positive	526.445	284.98	4.74967	0.0754595	1.243	0.0607074	0.951592	0.982564
M526T357	Positive	525.523	356.729	5.94548	1.08585	1.22376	0.887302	0.374916	0.684616
M528T166	Negative	528.363	165.861	2.76435	-1.17172	1.20481	-0.97253	0.330787	0.646123
M532T232	Positive	532.418	232.236	3.8706	0.262671	1.33493	0.196768	0.844009	0.93968
M534T1416	Positive	533.598	1415.76	23.596	3.21545	2.00501	1.60371	0.108779	0.455965
M534T188	Positive	534.369	188.287	3.13812	-0.0159927	1.11337	-0.0143642	0.988539	0.993582
M535T1416	Positive	534.597	1415.76	23.596	3.38356	2.15199	1.57229	0.115883	0.464833
M535T189	Positive	535.374	188.771	3.14618	0.264068	1.07895	0.244747	0.806653	0.924185
M537T1269	Positive	536.507	1269.18	21.153	-2.8735	1.489	-1.92981	0.0536299	0.422407
M537T1335	Positive	536.505	1334.91	22.2486	-2.5492	1.40238	-1.81777	0.0690994	0.433489
M538T1264	Positive	537.513	1264.38	21.073	-0.0721057	1.39296	-0.0517644	0.958716	0.984632
M538T1335	Positive	537.51	1334.9	22.2483	-2.3473	1.38124	-1.69941	0.0892412	0.440443
M538T344	Positive	538.458	344.376	5.73961	-0.768624	1.17524	-0.654017	0.513101	0.767565
M539T1335	Positive	538.517	1334.9	22.2484	-2.35957	1.3864	-1.70194	0.0887672	0.440443
M539T840	Positive	538.589	840.024	14.0004	-1.08437	1.27478	-0.850637	0.394971	0.697999
M540T183	Negative	540.384	183.481	3.05802	-1.29585	1.15962	-1.11748	0.26379	0.589225
M540T189	Positive	540.38	188.854	3.14757	0.652084	1.26758	0.514434	0.606949	0.823183
M540T89	Negative	540.384	89.197	1.48662	-2.27005	1.24398	-1.82483	0.0680274	0.433489
M541T1326	Positive	540.539	1326.35	22.1058	-4.58027	2.06932	-2.21342	0.026869	0.421669
M541T184	Negative	541.388	184.259	3.07098	-1.33814	1.15567	-1.15789	0.24691	0.577079
M541T89	Negative	541.389	88.772	1.47953	-2.15457	1.25917	-1.71111	0.0870613	0.440443
M542T1326	Positive	541.543	1325.51	22.0918	-3.72271	2.05096	-1.8151	0.0695079	0.433489
M542T153	Positive	542.392	153.066	2.5511	-0.827136	1.27461	-0.648931	0.516383	0.769971
M542T65	Positive	542.392	65.4645	1.09107	-1.30868	1.25531	-1.04252	0.297172	0.616803
M543T154	Positive	543.397	153.682	2.56136	-0.067972	1.31957	-0.0515108	0.958919	0.984632
M543T66	Positive	543.397	65.893	1.09822	-1.34468	1.23428	-1.08945	0.275955	0.599318
M544T159	Positive	544.408	158.684	2.64473	-1.61426	1.30934	-1.23288	0.217619	0.560287
M544T216	Positive	544.406	216.192	3.6032	1.09874	1.20258	0.913657	0.360897	0.670476
M544T70	Positive	544.407	70.455	1.17425	-0.156301	1.14955	-0.135968	0.891847	0.95837
M545T168	Positive	545.414	168.275	2.80458	0.273127	1.10496	0.247184	0.804766	0.923557
M545T216	Positive	545.411	216.479	3.60799	1.25379	1.19362	1.05041	0.29353	0.613148
M545T70_1	Positive	544.802	69.851	1.16418	-0.265913	1.2683	-0.20966	0.833933	0.936393
M545T70_2	Positive	545.414	70.2105	1.17018	-0.010569	1.13724	-0.00929355	0.992585	0.996194
M546T182	Positive	546.423	182.366	3.03943	0.09443	1.30624	0.0722915	0.94237	0.978333
M546T277	Positive	546.421	276.952	4.61587	0.882039	1.28605	0.685849	0.492808	0.753163
M546T90	Positive	546.424	90.28	1.50467	0.0307036	1.12743	0.0272333	0.978274	0.992295
M547T185	Positive	547.429	185.339	3.08898	0.228485	1.14476	0.199592	0.8418	0.938835
M547T284	Positive	547.427	283.718	4.72863	1.10829	1.29127	0.858295	0.39073	0.694855
M547T91	Positive	547.432	91.3715	1.52286	0.399372	1.18205	0.337862	0.735467	0.88939
M548T1008	Positive	547.545	1008.05	16.8008	2.3138	1.12927	2.04894	0.0404685	0.422407
M548T1628	Positive	547.542	1627.83	27.1305	2.24735	1.21419	1.8509	0.0641835	0.43191
M548T1665	Positive	547.543	1665.07	27.7512	2.15212	1.272	1.69192	0.0906603	0.440443
M548T198	Positive	548.432	198.197	3.30328	1.0937	1.13655	0.962296	0.335901	0.651401
M548T247	Positive	548.44	246.541	4.10902	-0.235808	1.1193	-0.210674	0.833142	0.936138
M548T285	Positive	548.432	285.237	4.75395	1.31279	1.29328	1.01509	0.310064	0.629711
M549T1050	Positive	548.612	1049.66	17.4944	-0.949719	1.18169	-0.803699	0.421571	0.715252
M549T1629	Positive	548.547	1628.9	27.1483	1.83791	1.21141	1.51716	0.129226	0.477501
M549T246	Positive	549.444	246.412	4.10687	-0.195763	1.12986	-0.173262	0.862445	0.948346
M550T1073	Positive	549.559	1073.17	17.8861	2.49732	1.27031	1.96591	0.0493087	0.422407
M550T1594	Positive	549.558	1594.19	26.5698	2.36173	1.27663	1.84998	0.064317	0.43191
M550T1664	Positive	549.558	1663.71	27.7284	1.39211	1.21264	1.14801	0.250966	0.578719
M550T1706	Positive	549.559	1706.39	28.4398	1.84538	1.21297	1.52138	0.128164	0.476087
M550T1749	Positive	549.559	1749.36	29.156	2.52351	1.26712	1.99154	0.0464219	0.422407
M550T315	Positive	550.456	314.804	5.24673	0.21012	1.2342	0.170248	0.864815	0.949783
M551T1015	Positive	550.699	1015.37	16.9229	1.54147	1.75214	0.879767	0.378986	0.687873
M551T1073	Positive	550.567	1073.24	17.8873	2.27738	1.3265	1.71684	0.0860089	0.440443
M551T1416	Positive	550.629	1415.76	23.596	4.16551	1.76963	2.35389	0.0185783	0.401809
M551T1664	Positive	550.563	1664.2	27.7366	1.75498	1.24167	1.4134	0.157538	0.511431
M551T1707	Positive	550.564	1706.65	28.4442	1.88292	1.21206	1.55349	0.120307	0.468111
M551T1749	Positive	550.563	1749.21	29.1535	2.70272	1.2733	2.12262	0.0337861	0.422007
M551T315	Positive	551.461	314.926	5.24877	-0.0634126	1.20306	-0.0527095	0.957963	0.984632
M551T512	Positive	551.496	511.949	8.53248	-0.927562	1.33139	-0.696688	0.485998	0.751957
M552T1131	Positive	551.573	1131.04	18.8507	0.540919	1.26057	0.429106	0.667846	0.855808
M552T1746	Positive	551.574	1746.33	29.1056	0.150073	1.13919	0.131737	0.895192	0.959321
M552T1792	Positive	551.576	1792	29.8666	1.00987	1.28395	0.786531	0.431556	0.720425
M552T1844	Positive	551.574	1843.62	30.727	1.48017	1.19424	1.23943	0.215187	0.55839
M552T410	Positive	552.472	410.408	6.84013	-0.768135	1.28748	-0.596618	0.550762	0.786183
M553T1131	Positive	552.579	1131.36	18.856	1.49706	1.18491	1.26343	0.206433	0.552089
M553T1747	Positive	552.581	1747.26	29.121	-0.284391	1.25856	-0.225965	0.821228	0.930838
M553T1792	Positive	552.58	1791.93	29.8655	1.23149	1.33954	0.919339	0.357918	0.668825
M553T1844	Positive	552.579	1843.68	30.728	1.43476	1.2112	1.18458	0.236184	0.571992
M553T526	Positive	552.547	526.27	8.77117	0.9124	1.31888	0.691797	0.489065	0.752837
M558T168	Positive	558.37	167.666	2.79443	-0.524518	1.15742	-0.45318	0.650419	0.848287
M558T69	Positive	558.369	69.337	1.15562	-2.2201	1.32872	-1.67085	0.094751	0.443242
M560T217	Positive	560.385	216.724	3.61207	1.41142	1.1973	1.17883	0.238465	0.571992
M560T694	Positive	559.543	694.191	11.5698	-5.16794	2.06797	-2.49903	0.0124532	0.334452
M562T1491	Positive	561.631	1491.08	24.8513	4.16226	2.12362	1.95998	0.0499977	0.422407
M562T285	Positive	562.402	285.235	4.75391	0.419379	1.19474	0.35102	0.725573	0.883938
M563T285	Positive	563.407	284.849	4.74749	0.719451	1.1419	0.630047	0.528664	0.776433
M564T164	Negative	564.387	163.762	2.72937	-2.44031	1.30766	-1.86617	0.0620178	0.430073
M564T75	Negative	564.387	74.695	1.24492	-4.64011	1.55961	-2.97517	0.0029283	0.252566
M565T164	Negative	565.39	164.025	2.73375	-1.89894	1.25168	-1.51712	0.129237	0.477501
M565T840	Positive	564.592	840.145	14.0024	-1.10137	1.52403	-0.722669	0.469883	0.744922
M566T1094	Positive	565.635	1094.15	18.2358	6.5246	2.61977	2.49053	0.0127554	0.334452
M566T169	Positive	566.398	168.809	2.81348	0.697815	1.12222	0.621817	0.534062	0.778665
M566T212	Negative	566.402	211.527	3.52545	-0.426844	1.1624	-0.367208	0.713464	0.881056
M566T69	Positive	566.399	68.6885	1.14481	-0.690952	1.24626	-0.55442	0.579292	0.80223
M567T170	Positive	567.401	169.781	2.82969	0.402041	1.09164	0.368291	0.712656	0.880847
M568T167	Positive	568.413	166.606	2.77677	-1.02964	1.20111	-0.857243	0.39131	0.695439
M568T278	Negative	568.418	278.398	4.63997	-1.32871	1.13921	-1.16635	0.243474	0.575825
M568T67	Positive	568.412	66.678	1.1113	-1.22887	1.17889	-1.0424	0.297227	0.616803
M569T167	Positive	569.418	166.583	2.77638	-0.824474	1.16822	-0.705754	0.480341	0.751944
M569T279	Negative	569.422	278.612	4.64353	-1.49116	1.16424	-1.2808	0.200265	0.548004
M569T375	Positive	568.549	374.919	6.24864	0.308493	1.76644	0.174641	0.861362	0.94791
M569T644	Positive	568.501	643.618	10.727	-4.18478	1.67996	-2.491	0.0127384	0.334452
M569T67	Positive	569.416	66.7765	1.11294	-1.54778	1.20158	-1.28812	0.197705	0.544577
M570T190	Positive	570.427	189.626	3.16043	-0.711858	1.11842	-0.636486	0.52446	0.775002
M570T376	Positive	569.553	375.596	6.25993	0.410692	1.24116	0.330893	0.740726	0.892752
M570T78	Positive	570.397	77.849	1.29748	-0.325467	1.20132	-0.270925	0.786449	0.914948
M571T190	Positive	571.436	189.679	3.16132	-0.602159	1.11436	-0.540362	0.588947	0.811125
M572T235	Positive	572.444	235.396	3.92327	0.951334	1.18085	0.805632	0.420455	0.715007
M574T1041	Positive	573.561	1040.87	17.3478	1.02863	1.31646	0.781356	0.434593	0.721106
M574T1664	Positive	573.561	1663.62	27.727	0.974039	1.18714	0.820492	0.411936	0.708375
M574T1706	Positive	573.561	1705.55	28.4258	0.581223	1.2365	0.470053	0.638317	0.83954
M575T1664	Positive	574.564	1664.44	27.7406	1.25672	1.17604	1.0686	0.285249	0.606539
M576T1108	Positive	575.575	1107.53	18.4588	1.49396	1.27918	1.1679	0.242846	0.574833
M576T1628	Positive	575.576	1627.53	27.1255	1.3883	1.19598	1.16081	0.245718	0.576409
M576T1702	Positive	575.577	1701.87	28.3646	-0.891233	1.34114	-0.664535	0.506348	0.761591
M576T1747	Positive	575.577	1747.23	29.1205	0.74931	1.19598	0.626522	0.530972	0.777033
M576T1790	Positive	575.577	1789.76	29.8293	0.246056	1.30824	0.188081	0.850813	0.942926
M576T709	Positive	575.577	708.822	11.8137	-1.40371	1.26885	-1.10628	0.268605	0.592131
M576T848	Positive	575.576	848.046	14.1341	-0.778744	1.15999	-0.671335	0.502007	0.758473
M576T970	Positive	575.578	969.505	16.1584	-1.02373	1.16409	-0.879424	0.379171	0.687873
M577T1107	Positive	576.575	1107.46	18.4577	1.41588	1.26248	1.12151	0.262072	0.587587
M577T1147	Positive	576.635	1147.21	19.1202	-0.457257	1.29868	-0.352092	0.724769	0.883938
M577T1148	Positive	576.647	1147.83	19.1305	-1.69647	1.29256	-1.31248	0.189357	0.537012
M577T1627	Positive	576.507	1627.32	27.1219	1.44793	1.21234	1.19433	0.232349	0.57063
M577T1747	Positive	576.574	1747.33	29.1222	1.1386	1.19365	0.953884	0.340142	0.654667
M577T1790	Positive	576.574	1789.74	29.8291	0.865981	1.22233	0.708466	0.478656	0.751902
M577T706	Positive	576.568	705.935	11.7656	-2.88875	1.71907	-1.68041	0.092877	0.441138
M577T848	Positive	576.574	847.55	14.1258	-0.89737	1.16756	-0.768585	0.442139	0.724321
M578T1107	Positive	577.578	1107.15	18.4525	1.75824	1.25969	1.39577	0.162783	0.517789
M578T1166	Positive	577.59	1165.69	19.4282	1.48607	1.26037	1.17907	0.238372	0.571992
M578T1599	Positive	577.594	1599.09	26.6516	3.11608	1.45653	2.13939	0.0324039	0.422007
M578T1706	Positive	577.591	1706.19	28.4366	2.01223	1.22524	1.64232	0.100523	0.454522
M578T1788	Positive	577.592	1787.99	29.7998	-1.05797	1.28089	-0.825968	0.408822	0.705218
M578T1843	Positive	577.592	1843.16	30.7193	1.42289	1.20479	1.18103	0.237592	0.571992
M578T1897	Positive	577.591	1897.49	31.6248	0.733539	1.25936	0.582471	0.560249	0.789325
M578T915	Positive	577.591	914.608	15.2435	-0.634834	1.20297	-0.527721	0.597693	0.815439
M579T1166	Positive	578.597	1166.31	19.4385	1.47418	1.26968	1.16107	0.245615	0.576409
M579T1490	Positive	578.651	1490.48	24.8413	4.15091	1.9405	2.1391	0.032428	0.422007
M579T1706	Positive	578.597	1706.26	28.4376	1.94054	1.22752	1.58086	0.113911	0.462901
M579T1789	Positive	578.598	1788.61	29.8101	-0.661969	1.23776	-0.534811	0.59278	0.81235
M579T1843	Positive	578.596	1843.12	30.7187	0.682007	1.20129	0.567729	0.570219	0.797158
M579T1897	Positive	578.597	1897.49	31.6248	1.36818	1.30003	1.05242	0.292606	0.613148
M579T914	Positive	578.595	914.22	15.237	-0.82056	1.21172	-0.677187	0.498287	0.755229
M580T1166	Positive	579.602	1166.19	19.4364	1.88671	1.30718	1.44334	0.148924	0.498219
M580T1221	Positive	579.606	1221.14	20.3524	1.99516	1.179	1.69225	0.0905981	0.440443
M580T1897	Positive	579.604	1897.49	31.6248	0.743889	1.18956	0.625348	0.531743	0.777748
M580T1961	Positive	579.609	1961.34	32.6891	1.51367	1.2492	1.21171	0.225624	0.56876
M580T2028	Positive	579.607	2028.33	33.8056	2.04891	1.27973	1.60105	0.109366	0.455965
M581T1222	Positive	580.616	1222.1	20.3684	1.25091	1.16117	1.07729	0.281352	0.604128
M583T1006	Positive	582.585	1006.29	16.7715	3.12937	1.39888	2.23706	0.0252825	0.411887
M584T1010	Positive	583.584	1010.19	16.8365	-1.80231	1.23698	-1.45702	0.145112	0.496832
M585T1073	Positive	584.597	1072.9	17.8816	2.90104	1.34022	2.16461	0.0304179	0.422007
M587T1133	Positive	586.613	1133.33	18.8889	2.56605	1.3409	1.91367	0.0556623	0.424387
M588T1131	Positive	587.615	1131.45	18.8575	1.80521	1.27563	1.41515	0.157026	0.510472
M588T166	Negative	588.389	165.714	2.7619	-1.61944	1.29111	-1.25431	0.209731	0.555526
M590T1075	Positive	589.554	1074.74	17.9124	4.64088	1.5149	3.0635	0.00218768	0.252166
M590T167	Positive	590.401	167.126	2.78544	-0.986287	1.19946	-0.822277	0.410919	0.707951
M591T1196	Positive	590.662	1195.82	19.9304	-1.28796	1.27236	-1.01226	0.311413	0.630663
M592T1135	Positive	591.569	1134.72	18.9119	2.06395	1.35558	1.52256	0.127868	0.476077
M593T657	Positive	592.544	656.818	10.947	-1.45123	1.35613	-1.07013	0.28456	0.605541
M594T1107	Positive	593.588	1106.84	18.4473	2.49095	1.34582	1.85088	0.0641865	0.43191
M594T657	Positive	593.549	657.423	10.9571	-1.53479	1.38527	-1.10794	0.267887	0.591494
M595T781	Positive	594.56	780.793	13.0132	-2.29618	1.31669	-1.74391	0.0811756	0.440443
M596T1166	Positive	595.604	1165.61	19.4268	1.64995	1.30862	1.26083	0.207372	0.553696
M596T781	Positive	595.564	781.099	13.0183	-1.81658	1.29099	-1.40711	0.159393	0.513834
M597T1166	Positive	596.613	1166.21	19.4368	1.96695	1.33403	1.47444	0.140363	0.495884
M597T520	Positive	596.584	519.647	8.66078	-0.722369	1.6132	-0.447787	0.654307	0.850642
M600T1079	Positive	599.578	1079.23	17.9872	0.0565125	1.20702	0.0468198	0.962657	0.986974
M600T1703	Positive	599.579	1702.78	28.3796	-0.946772	1.25346	-0.755329	0.450052	0.73326
M600T854	Positive	599.578	853.83	14.2305	0.337704	1.1998	0.281466	0.778353	0.912864
M600T972	Positive	599.579	972.378	16.2063	-0.288918	1.05654	-0.273456	0.784503	0.91428
M601T1116	Positive	600.584	1116.26	18.6043	1.96465	2.4934	0.787942	0.430731	0.720425
M601T853	Positive	600.579	853.287	14.2214	0.419747	1.18353	0.354657	0.722847	0.883938
M602T1138	Positive	601.592	1138.26	18.9709	0.0181009	1.28553	0.0140806	0.988766	0.993582
M602T1665	Positive	601.594	1664.6	27.7434	0.823385	1.21108	0.679878	0.496582	0.75486
M602T1789	Positive	601.596	1788.73	29.8122	-0.99148	1.30228	-0.761342	0.446453	0.728687
M602T1842	Positive	601.595	1841.77	30.6962	-1.20873	1.29704	-0.931919	0.351378	0.662887
M602T884	Positive	601.592	883.608	14.7268	-1.18816	1.35664	-0.875814	0.381131	0.687873
M603T1139	Positive	602.596	1138.55	18.9758	0.2629	1.32037	0.199111	0.842176	0.938835
M603T1178	Positive	602.662	1177.66	19.6277	-0.807464	1.24034	-0.651	0.515047	0.768394
M603T1665	Positive	602.598	1664.73	27.7455	1.33583	1.2072	1.10655	0.26849	0.592131
M603T1789	Positive	602.6	1788.86	29.8143	0.138984	1.25344	0.110883	0.911709	0.966699
M603T1842	Positive	602.599	1841.56	30.6926	-0.93809	1.28431	-0.730425	0.46513	0.742173
M604T1067	Positive	603.612	1067.26	17.7876	-0.376697	1.16132	-0.324369	0.745658	0.896246
M604T1139	Positive	603.601	1138.68	18.978	0.481009	1.29746	0.370732	0.710838	0.879781
M604T1196	Positive	603.608	1195.82	19.9303	2.01195	1.44019	1.397	0.162413	0.517789
M604T1750	Positive	603.61	1749.91	29.1652	2.74081	1.31483	2.08453	0.0371123	0.422407
M604T1897	Positive	603.61	1897.01	31.6169	0.936418	1.29851	0.721145	0.47082	0.744922
M604T1961	Positive	603.609	1961.47	32.6912	1.64748	1.36328	1.20847	0.226868	0.56876
M604T952	Positive	603.609	952.497	15.8749	-1.71409	1.34889	-1.27075	0.203819	0.551187
M605T1069	Positive	604.615	1068.69	17.8116	-0.282292	1.18297	-0.23863	0.811392	0.926538
M605T1196	Positive	604.608	1195.85	19.9308	2.02313	1.44086	1.40412	0.160283	0.515597
M605T1234	Positive	604.678	1234.18	20.5696	-1.76608	1.72533	-1.02362	0.306014	0.626557
M605T1751	Positive	604.614	1750.53	29.1755	2.50757	1.27937	1.96	0.0499959	0.422407
M605T1897	Positive	604.616	1897.01	31.6169	1.25238	1.27807	0.9799	0.327135	0.643087
M605T1961	Positive	604.614	1961.35	32.6892	1.10567	1.34673	0.821002	0.411645	0.708317
M605T953	Positive	604.615	953.172	15.8862	-1.67703	1.35604	-1.23671	0.216193	0.55839
M606T1013	Positive	605.627	1012.6	16.8767	-0.153377	1.22317	-0.125394	0.900212	0.961899
M606T1234	Positive	605.632	1234.17	20.5695	-1.40314	1.75206	-0.800853	0.423217	0.716613
M606T1897	Positive	605.62	1897.49	31.6248	1.80199	1.31581	1.3695	0.170844	0.522914
M606T1959	Positive	605.623	1958.52	32.642	0.883623	1.32961	0.664573	0.506324	0.761591
M606T2027	Positive	605.626	2027.45	33.7909	2.064	1.28804	1.60244	0.109058	0.455965
M606T953	Positive	605.621	953.165	15.8861	-1.59799	1.36262	-1.17274	0.240901	0.574169
M607T1011	Positive	606.629	1011.34	16.8557	-0.435693	1.24329	-0.350437	0.726011	0.883938
M607T1124	Positive	607.464	1123.78	18.7297	1.11798	2.11544	0.528485	0.597163	0.815118
M607T1253	Positive	606.668	1253.14	20.8857	0.966981	1.40111	0.690152	0.490098	0.752837
M608T1135	Positive	607.542	1135.07	18.9179	2.55127	1.39853	1.82425	0.0681146	0.433489
M608T1256	Positive	607.687	1255.97	20.9328	-0.551315	1.3871	-0.39746	0.691028	0.871369
M608T1302	Positive	607.638	1301.91	21.6984	0.995985	1.34959	0.737992	0.460519	0.738973
M609T1043	Positive	608.603	1043.07	17.3846	0.934088	1.21745	0.767253	0.442931	0.725083
M609T1304	Positive	608.683	1303.87	21.7311	-0.703056	1.42856	-0.492143	0.622618	0.835429
M609T698	Positive	608.54	697.504	11.6251	-0.789797	1.33623	-0.591064	0.554477	0.786412
M610T1055	Positive	609.606	1055.12	17.5854	-1.49064	1.49206	-0.999051	0.31777	0.63462
M610T698	Positive	609.544	697.829	11.6305	-1.37359	1.35544	-1.01339	0.310874	0.630637
M611T1107	Positive	610.615	1107.15	18.4525	1.34743	1.30616	1.0316	0.302261	0.622568
M612T1109	Positive	611.619	1108.8	18.4799	1.0949	1.26982	0.862248	0.388551	0.693987
M613T1108	Positive	612.623	1108.36	18.4726	-0.258364	1.20982	-0.213556	0.830893	0.934882
M613T1166	Positive	612.631	1165.59	19.4266	1.80751	1.31636	1.37312	0.169715	0.522861
M613T1405	Positive	612.664	1405.43	23.4238	2.6769	2.08119	1.28623	0.198361	0.545296
M613T1518	Positive	612.648	1517.63	25.2938	1.79546	1.34955	1.33041	0.183382	0.530536
M613T370	Positive	612.58	370.432	6.17386	-0.936865	1.63253	-0.573875	0.566053	0.79549
M614T1165	Positive	613.635	1165.49	19.4249	1.81872	1.31796	1.37995	0.167603	0.521356
M614T1518	Positive	613.652	1517.57	25.2928	1.99834	1.3826	1.44535	0.14836	0.498219
M614T285	Positive	614.419	284.549	4.74248	0.740632	1.27074	0.582835	0.560004	0.789325
M614T370	Positive	613.585	370.366	6.17277	-1.13569	1.31763	-0.861917	0.388733	0.693987
M615T1166	Positive	614.637	1166.02	19.4336	2.30326	1.303	1.76766	0.077118	0.440443
M615T1222	Positive	614.647	1222.05	20.3675	1.75446	1.18917	1.47537	0.140113	0.495786
M615T1583	Positive	614.662	1582.95	26.3826	0.508492	1.2681	0.400987	0.68843	0.871369
M616T1108	Positive	615.573	1107.84	18.4639	2.8823	1.35917	2.12063	0.0339534	0.422007
M616T1583	Positive	615.667	1582.84	26.3807	0.49575	1.26826	0.390891	0.695878	0.871684
M617T1108	Positive	616.576	1107.96	18.4659	3.35603	1.41755	2.36749	0.0179094	0.392301
M617T1224	Positive	616.676	1224.48	20.408	1.18894	1.40457	0.846481	0.397284	0.69947
M617T1583	Positive	616.672	1583.09	26.3849	0.417964	1.24007	0.337049	0.73608	0.88939
M618T1080	Positive	617.589	1079.52	17.992	-0.581849	1.21818	-0.477637	0.632909	0.837004
M618T1165	Positive	617.588	1165.32	19.422	2.72978	1.33472	2.04521	0.0408345	0.422407
M618T1518	Positive	617.603	1517.77	25.2962	0.489421	1.29128	0.37902	0.704673	0.877333
M619T1078	Positive	618.596	1078.19	17.9698	0.242763	1.22152	0.198738	0.842467	0.938835
M619T1165	Positive	618.591	1165.3	19.4217	2.81729	1.34438	2.09561	0.0361165	0.422407
M619T1273	Positive	618.694	1273.43	21.2238	-2.0784	1.49273	-1.39235	0.163817	0.5191
M620T1139	Positive	619.605	1138.61	18.9768	-0.195607	1.36733	-0.143057	0.886245	0.957853
M620T1222	Positive	619.602	1222.05	20.3676	2.51429	1.34589	1.86813	0.061744	0.429971
M620T1273	Positive	619.698	1273.4	21.2233	-2.14946	1.50784	-1.42552	0.154006	0.505417
M620T1584	Positive	619.62	1583.84	26.3973	0.977155	1.52514	0.6407	0.521718	0.773017
M621T1139	Positive	620.604	1138.62	18.977	-0.102709	1.33239	-0.0770863	0.938555	0.977514
M621T1178	Positive	620.676	1178.23	19.6372	-1.63994	1.49552	-1.09657	0.272829	0.596679
M621T1226	Negative	620.66	1226.1	20.435	-2.76325	1.32534	-2.08493	0.0370756	0.422407
M621T1296	Positive	620.706	1295.88	21.598	-0.955938	1.37727	-0.694081	0.487631	0.752298
M622T1195	Positive	621.621	1194.98	19.9163	1.93721	1.4657	1.32169	0.18627	0.532704
M623T1233	Positive	622.687	1233.16	20.5526	-1.59601	1.64104	-0.972562	0.330771	0.646123
M624T1234	Positive	623.692	1234.05	20.5676	-0.914119	1.54128	-0.593092	0.553119	0.786183
M624T961	Positive	623.582	961.219	16.0203	-2.09754	1.26003	-1.66468	0.0959775	0.444459
M625T1257	Positive	624.704	1256.65	20.9441	0.740773	1.21656	0.608908	0.542585	0.784293
M626T1696	Positive	625.67	1696.03	28.2672	-0.273745	1.48799	-0.18397	0.854037	0.943986
M626T889	Positive	625.596	888.964	14.8161	2.2285	1.36338	1.63454	0.102145	0.454722
M628T1065	Positive	627.613	1064.98	17.7496	-0.514324	1.16414	-0.441804	0.658631	0.850642
M628T846	Positive	627.614	846.234	14.1039	-3.20624	1.99439	-1.60763	0.107917	0.455965
M628T928	Positive	627.612	927.594	15.4599	1.30667	1.393	0.938027	0.348231	0.659202
M629T1070	Positive	628.617	1070.42	17.8403	-0.759892	1.08943	-0.697511	0.485483	0.751957
M629T1209	Positive	628.632	1208.88	20.148	3.68661	2.40548	1.53258	0.125378	0.472738
M629T1634	Positive	628.68	1633.52	27.2254	-0.959899	1.28057	-0.749586	0.453504	0.735004
M629T933	Positive	628.617	932.569	15.5428	0.774141	1.36738	0.566148	0.571293	0.797556
M630T1209	Positive	629.632	1208.9	20.1484	3.5943	2.29123	1.56872	0.116713	0.464833
M630T1634	Positive	629.685	1633.71	27.2286	-1.03334	1.2672	-0.815452	0.414814	0.71111
M630T984	Positive	629.627	984.432	16.4072	-0.414233	1.22405	-0.338412	0.735052	0.88939
M631T1250	Positive	630.694	1249.52	20.8254	-2.73477	1.49421	-1.83024	0.067214	0.433489
M631T984	Positive	630.632	984.478	16.408	-0.236957	1.1613	-0.204044	0.838319	0.93736
M632T1108	Positive	631.548	1108.07	18.4678	3.11447	1.34563	2.31451	0.0206396	0.405481
M632T1250	Positive	631.699	1250.14	20.8356	-2.11008	1.37483	-1.5348	0.124834	0.472148
M632T989	Positive	631.636	989.121	16.4854	-0.407094	1.21319	-0.335555	0.737206	0.890065
M633T1021	Positive	632.605	1021.27	17.0212	0.472661	1.33456	0.354169	0.723212	0.883938
M633T1311	Positive	632.709	1310.54	21.8423	-1.60743	1.42884	-1.12499	0.260594	0.58647
M634T1165	Positive	633.563	1165.14	19.419	2.93043	1.35814	2.15768	0.0309528	0.422007
M634T1209	Positive	633.575	1209.04	20.1507	5.75619	2.63477	2.1847	0.0289109	0.422007
M634T1311	Positive	633.714	1311.21	21.8534	-1.75386	1.41004	-1.24383	0.213561	0.557643
M635T1080	Positive	634.618	1080.29	18.0049	-0.4668	1.23357	-0.378415	0.705123	0.877429
M635T1165	Positive	634.566	1165.34	19.4223	3.0173	1.34151	2.24918	0.0245009	0.407958
M635T1225	Positive	634.693	1224.69	20.4116	-1.03221	1.41707	-0.728411	0.466362	0.742735
M635T1267	Negative	634.677	1266.68	21.1114	-3.02118	1.3695	-2.20605	0.0273806	0.421669
M635T1321	Positive	634.723	1321.2	22.02	-1.0658	1.39948	-0.761567	0.446319	0.728687
M636T1080	Positive	635.622	1080.27	18.0045	-0.4332	1.2563	-0.344822	0.730228	0.887173
M636T1165	Positive	635.564	1165.1	19.4183	2.3748	1.30972	1.81321	0.0697991	0.433489
M636T1222	Positive	635.58	1222.11	20.3684	3.97655	1.48457	2.67858	0.00739345	0.323904
M636T1332	Positive	635.73	1332.45	22.2075	-0.502907	1.39576	-0.36031	0.718615	0.883059
M637T1139	Positive	636.63	1139.19	18.9864	0.181526	1.38685	0.13089	0.895862	0.959321
M637T1273	Positive	636.706	1273.35	21.2225	-2.67639	1.50266	-1.78111	0.0748946	0.440443
M637T1377	Positive	636.741	1376.75	22.9459	-0.279281	1.40621	-0.198606	0.842571	0.938835
M638T1139	Positive	637.637	1138.56	18.976	-0.0346724	1.37097	-0.0252903	0.979823	0.992855
M638T1273	Positive	637.711	1273.45	21.2242	-2.62861	1.50244	-1.74956	0.0801949	0.440443
M638T1377	Positive	637.747	1376.75	22.9459	-0.287423	1.38617	-0.207351	0.835736	0.93736
M639T1139	Positive	638.645	1138.57	18.9761	0.465707	1.42961	0.325757	0.744608	0.896246
M639T1196	Positive	638.647	1195.8	19.9299	2.02201	1.4717	1.37393	0.169463	0.522861
M639T1295	Positive	638.722	1295.02	21.5837	0.339182	1.36782	0.247972	0.804156	0.923448
M639T1547	Positive	638.666	1547.35	25.7892	-0.497768	1.23184	-0.404085	0.68615	0.869926
M640T1078	Positive	639.575	1078.41	17.9735	0.797238	1.20923	0.659295	0.509706	0.764144
M640T1139	Positive	639.656	1138.63	18.9771	-0.195068	1.43543	-0.135895	0.891905	0.95837
M640T1195	Positive	639.654	1195.35	19.9226	1.88996	1.448	1.30522	0.191819	0.538936
M640T1547	Positive	639.67	1547.28	25.788	-1.19454	1.24267	-0.961266	0.336418	0.651401
M641T1078	Positive	640.579	1078.3	17.9717	0.915406	1.21614	0.752714	0.451622	0.735004
M641T1195	Positive	640.661	1194.97	19.9161	1.83064	1.44481	1.26705	0.205138	0.552089
M641T1252	Positive	640.666	1251.58	20.8596	1.81208	1.34512	1.34716	0.17793	0.529593
M641T1613	Positive	640.682	1612.54	26.8757	0.555586	1.18575	0.468554	0.639389	0.83954
M641T513	Positive	640.615	512.533	8.54222	-0.534402	1.2988	-0.411457	0.680738	0.865768
M642T1077	Positive	641.591	1077.46	17.9576	-0.570574	1.21708	-0.468807	0.639208	0.83954
M642T1138	Positive	641.59	1137.91	18.9652	2.01358	1.49963	1.34272	0.179364	0.529593
M642T1252	Positive	641.669	1251.58	20.8597	1.65753	1.33787	1.23893	0.215371	0.55839
M642T1501	Positive	641.606	1500.58	25.0097	-1.04861	1.3551	-0.773824	0.439035	0.723043
M642T1613	Positive	641.687	1612.62	26.877	0.51342	1.18901	0.431805	0.665883	0.854808
M643T1138	Positive	642.596	1137.69	18.9616	2.56668	1.53284	1.67446	0.0940402	0.441138
M643T1301	Positive	642.672	1300.59	21.6765	1.59303	1.30819	1.21773	0.223326	0.568092
M643T1613	Positive	642.694	1612.76	26.8793	0.394449	1.22899	0.320954	0.748245	0.897504
M643T1696	Positive	642.7	1696.11	28.2685	-2.81812	1.51521	-1.85988	0.0629023	0.430869
M644T1137	Positive	643.606	1136.8	18.9467	1.03502	1.33899	0.772985	0.439531	0.72313
M644T1193	Positive	643.607	1192.53	19.8755	5.0317	1.57787	3.18893	0.00142802	0.252166
M644T1546	Positive	643.622	1545.84	25.764	-2.21989	1.33551	-1.66221	0.0964709	0.44525
M644T1613	Positive	643.701	1612.66	26.8776	0.654106	1.15278	0.567419	0.57043	0.797158
M644T1696	Positive	643.704	1696.18	28.2697	-3.53071	1.59318	-2.21613	0.0266823	0.421669
M645T1137	Positive	644.617	1136.54	18.9423	1.00843	1.27696	0.78971	0.429697	0.720425
M645T1192	Positive	644.611	1192.38	19.873	5.51077	1.8267	3.0168	0.0025546	0.252166
M645T1235	Positive	644.674	1234.64	20.5774	-2.05312	1.50519	-1.36403	0.17256	0.525099
M645T1696	Positive	644.707	1696.16	28.2694	-2.40728	1.43509	-1.67744	0.0934557	0.441138
M646T1192	Positive	645.615	1192.29	19.8716	4.26624	1.64374	2.59545	0.00944679	0.334452
M646T1244	Positive	645.637	1243.96	20.7326	1.45076	1.27757	1.13556	0.25614	0.583771
M646T1612	Positive	645.641	1612.07	26.8679	0.0894026	1.1971	0.0746824	0.940467	0.97814
M647T1243	Negative	646.678	1243.37	20.7228	-3.35633	1.31948	-2.54367	0.0109694	0.334452
M647T1252	Positive	646.634	1252.46	20.8744	2.55484	1.40117	1.82336	0.0682491	0.433489
M647T1338	Positive	646.729	1338.43	22.3071	-2.57257	1.54414	-1.66603	0.0957082	0.443957
M647T1612	Positive	646.646	1612.13	26.8689	0.450031	1.19984	0.375077	0.707603	0.878557
M648T1320	Positive	647.543	1320.31	22.0051	0.406726	2.15549	0.188693	0.850333	0.942926
M648T1339	Positive	647.726	1338.96	22.3161	-1.20926	1.32232	-0.914504	0.360452	0.670476
M648T1579	Positive	647.656	1579.25	26.3208	0.371063	1.20606	0.307664	0.758338	0.904363
M648T1694	Positive	647.657	1694.15	28.2358	0.0885976	1.18845	0.074549	0.940574	0.97814
M648T641	Positive	647.591	641.176	10.6863	2.54237	1.36784	1.85867	0.0630738	0.430869
M649T1250	Positive	648.708	1250.01	20.8335	-2.43389	1.45229	-1.6759	0.0937574	0.441138
M649T1306	Negative	648.695	1305.52	21.7587	-2.42737	1.2615	-1.9242	0.0543295	0.423909
M649T1321	Positive	648.541	1321.03	22.0172	0.236604	2.17155	0.108957	0.913237	0.967011
M649T1579	Positive	648.66	1579.25	26.3208	0.414201	1.20409	0.343996	0.730849	0.887173
M649T641	Positive	648.594	641.178	10.6863	3.17376	1.65814	1.91404	0.0556145	0.424387
M650T1249	Positive	649.711	1248.97	20.8161	-3.46569	1.54285	-2.24629	0.0246856	0.407977
M650T1306	Negative	649.698	1305.5	21.7584	-2.37108	1.24279	-1.90787	0.0564083	0.424502
M650T1321	Positive	649.544	1321.09	22.0182	0.491412	1.52955	0.321279	0.747999	0.897504
M650T1579	Positive	649.665	1579.21	26.3201	0.691629	1.16387	0.594251	0.552344	0.786183
M650T1644	Positive	649.673	1644.05	27.4009	-1.06904	1.24381	-0.85949	0.39007	0.694617
M651T1252	Positive	650.722	1252.14	20.869	1.53773	1.25923	1.22117	0.222022	0.567661
M651T1312	Positive	650.718	1311.81	21.8635	-1.9616	1.44367	-1.35876	0.174223	0.526676
M651T1644	Positive	650.678	1643.75	27.3958	-2.94467	1.42209	-2.07066	0.0383908	0.422407
M652T1311	Positive	651.728	1311.14	21.8523	-2.1748	1.47157	-1.47788	0.13944	0.495786
M652T1642	Positive	651.681	1642.1	27.3683	0.0527228	1.43299	0.0367923	0.970651	0.990922
M652T1732	Positive	651.689	1732.35	28.8725	-1.2379	1.41071	-0.877501	0.380215	0.687873
M652T949	Positive	651.622	948.807	15.8134	-1.50068	1.26523	-1.1861	0.235585	0.571992
M653T1332	Positive	652.738	1332.45	22.2075	-0.126191	1.37874	-0.091526	0.927075	0.97364
M653T1596	Positive	652.685	1595.58	26.593	-1.40332	1.31603	-1.06633	0.286273	0.607779
M653T1733	Positive	652.693	1732.83	28.8805	-0.776205	1.29004	-0.601688	0.547382	0.786183
M653T950	Positive	652.626	949.75	15.8292	-1.3739	1.19968	-1.14522	0.252119	0.580126
M654T1333	Positive	653.745	1333.07	22.2178	-0.191236	1.29017	-0.148226	0.882164	0.956677
M654T1595	Positive	653.688	1595.45	26.5908	-1.68217	1.30089	-1.2931	0.195977	0.54291
M654T974	Positive	653.632	973.943	16.2324	-0.945116	1.17016	-0.807679	0.419275	0.714762
M655T1251	Positive	654.649	1251.4	20.8567	2.86487	1.44206	1.98665	0.0469613	0.422407
M655T1676	Positive	654.699	1676.02	27.9336	-1.20344	1.29132	-0.931942	0.351366	0.662887
M656T1078	Positive	655.55	1078.3	17.9717	1.00693	1.22638	0.821055	0.411615	0.708317
M656T1675	Positive	655.704	1674.85	27.9141	-1.01348	1.28553	-0.788378	0.430476	0.720425
M657T1078	Positive	656.555	1078.26	17.971	1.40083	1.21455	1.15337	0.248758	0.578562
M657T1292	Positive	656.663	1291.56	21.526	3.9921	2.06783	1.93057	0.0535359	0.422407
M657T1675	Positive	656.707	1675.18	27.9196	-0.263434	1.43725	-0.18329	0.854571	0.943986
M657T1760	Positive	656.714	1759.54	29.3257	-0.900929	1.34479	-0.669942	0.502895	0.758473
M657T366	Positive	656.611	365.942	6.09904	-2.57493	1.96189	-1.31248	0.189359	0.537012
M658T1138	Positive	657.565	1137.68	18.9613	2.40446	1.49658	1.60664	0.108134	0.455965
M658T1291	Positive	657.665	1291.4	21.5234	4.03478	2.07152	1.94774	0.0514463	0.422407
M658T1501	Positive	657.584	1500.58	25.0097	-1.23943	1.4224	-0.871363	0.383556	0.688381
M658T1759	Positive	657.719	1759.34	29.3224	-0.624163	1.4279	-0.437119	0.662025	0.853173
M659T1077	Positive	658.62	1077.19	17.9532	-0.941401	1.19591	-0.787182	0.431175	0.720425
M659T1138	Positive	658.57	1137.67	18.9612	2.43904	1.51413	1.61085	0.107212	0.455965
M659T1274	Positive	658.687	1274.06	21.2344	-1.04313	1.39494	-0.747795	0.454584	0.735434
M660T1077	Positive	659.624	1076.89	17.9482	-1.1004	1.18226	-0.930755	0.35198	0.66357
M660T1138	Positive	659.57	1137.69	18.9616	2.00183	1.39319	1.43686	0.150757	0.501312
M660T1193	Positive	659.582	1192.53	19.8754	4.07826	1.50831	2.70386	0.006854	0.305113
M660T1273	Positive	659.695	1273.43	21.2238	-1.84845	1.42137	-1.30048	0.193438	0.539827
M660T1545	Positive	659.597	1545.26	25.7543	-2.61585	1.37865	-1.89739	0.0577763	0.424502
M660T1675	Positive	659.652	1675.14	27.919	-1.24546	1.3468	-0.924759	0.355091	0.666429
M660T757	Negative	659.579	757.385	12.6231	-0.806997	1.03112	-0.782644	0.433836	0.720531
M661T1136	Positive	660.635	1136.13	18.9354	0.165025	1.29123	0.127804	0.898304	0.960604
M661T1192	Positive	660.588	1192.3	19.8716	4.36748	1.76068	2.48057	0.0131172	0.334452
M661T1234	Positive	660.651	1233.5	20.5584	0.406474	1.40664	0.288967	0.772606	0.910476
M661T1675	Positive	660.655	1675.18	27.9196	-0.985345	1.27674	-0.771767	0.440252	0.72327
M662T1136	Positive	661.64	1136.17	18.9362	0.182195	1.27309	0.143112	0.886201	0.957853
M662T1234	Positive	661.598	1234.25	20.5708	2.92796	1.4049	2.08411	0.0371505	0.422407
M662T1290	Positive	661.612	1290.48	21.508	4.47621	2.10212	2.12937	0.0332233	0.422007
M662T1763	Positive	661.669	1762.9	29.3817	-1.28806	1.28819	-0.999904	0.317357	0.63462
M662T704	Positive	661.608	703.672	11.7279	-0.181971	1.33017	-0.136803	0.891187	0.95837
M662T884	Positive	661.609	883.568	14.7261	-1.59572	1.24204	-1.28476	0.198876	0.546167
M663T1189	Positive	662.649	1188.98	19.8164	0.99203	1.21921	0.813664	0.415837	0.712052
M663T1279	Positive	662.616	1279.25	21.3209	5.70255	1.74977	3.25903	0.00111793	0.252166
M663T1519	Positive	662.667	1519	25.3167	0.352034	1.20688	0.29169	0.770524	0.909989
M663T704	Positive	662.612	703.797	11.73	0.645731	1.31373	0.491527	0.623054	0.835429
M664T1077	Positive	663.575	1077.29	17.9549	-0.0919862	1.1392	-0.0807466	0.935644	0.976362
M664T1124	Positive	663.536	1124.38	18.7397	1.81237	2.19201	0.82681	0.408345	0.705218
M664T1301	Positive	663.542	1301.08	21.6847	1.65027	1.32833	1.24237	0.2141	0.558
M664T1445	Positive	663.547	1445.13	24.0856	0.679266	1.24384	0.546106	0.584993	0.807694
M664T1519	Positive	663.67	1519.09	25.3182	0.32971	1.20179	0.274348	0.783817	0.913956
M664T704	Positive	663.615	704.146	11.7358	1.97314	1.35147	1.46	0.144291	0.496832
M665T1124	Positive	664.539	1123.99	18.7332	1.28557	2.08601	0.616284	0.537707	0.781908
M665T1222	Positive	664.672	1222.1	20.3683	0.950677	1.43927	0.660526	0.508917	0.76379
M665T1338	Positive	664.743	1338.44	22.3074	-2.40462	1.41261	-1.70225	0.0887086	0.440443
M665T1519	Positive	664.548	1518.56	25.3093	0.580795	1.11803	0.519483	0.603424	0.820787
M665T1580	Positive	664.684	1580.12	26.3354	-0.532476	1.1985	-0.444285	0.656837	0.850642
M666T1125	Positive	665.544	1124.57	18.7428	1.44335	1.97666	0.730194	0.465272	0.742173
M666T1338	Positive	665.746	1338.44	22.3074	-2.66303	1.52096	-1.75089	0.0799649	0.440443
M666T1580	Positive	665.69	1580.33	26.3388	-0.586169	1.20818	-0.485166	0.627558	0.836028
M666T978	Positive	665.662	978.432	16.3072	2.41506	2.00168	1.20652	0.227618	0.56876
M667T1125	Positive	666.551	1125.01	18.7501	-0.15126	1.21726	-0.124263	0.901107	0.962482
M667T1226	Negative	666.671	1226.42	20.4404	-3.47671	1.37178	-2.53446	0.0112622	0.334452
M667T1580	Positive	666.694	1579.88	26.3313	-0.600504	1.20819	-0.497028	0.61917	0.833207
M667T1645	Positive	667.139	1645.4	27.4233	-2.41196	1.50783	-1.59963	0.109681	0.456589
M667T1655	Positive	666.7	1654.57	27.5761	1.97494	1.20901	1.63352	0.10236	0.454722
M668T1519	Positive	667.624	1519.48	25.3247	-0.306411	1.12401	-0.272606	0.785156	0.914359
M668T1579	Positive	667.701	1579.46	26.3243	0.610494	1.18359	0.5158	0.605994	0.823103
M668T1645	Positive	667.706	1645.38	27.423	-0.795502	1.47466	-0.539448	0.589578	0.811588
M668T1707	Positive	667.706	1707.11	28.4518	0.663672	1.28965	0.514613	0.606823	0.823183
M669T1266	Positive	668.738	1266.17	21.1028	-1.08034	1.46113	-0.739388	0.459672	0.738471
M669T1520	Positive	668.629	1519.74	25.329	-0.33721	1.11238	-0.303142	0.761782	0.904698
M669T1579	Positive	669.145	1578.96	26.3161	-0.771041	1.20461	-0.640077	0.522123	0.773017
M669T1645	Positive	668.711	1645.31	27.4219	-2.41306	1.41041	-1.71089	0.0871022	0.440443
M669T1736	Positive	668.718	1735.84	28.9307	-2.958	1.57827	-1.87421	0.0609021	0.427709
M670T1578	Positive	669.645	1577.82	26.297	-0.470298	1.17991	-0.39859	0.690196	0.871369
M670T1579_1	Positive	669.904	1578.95	26.3159	-0.351184	1.20928	-0.290407	0.771505	0.910343
M670T1579_2	Positive	670.498	1578.91	26.3151	-0.369396	1.2006	-0.307677	0.758328	0.904363
M670T1645	Positive	669.719	1644.98	27.4163	0.204124	1.38083	0.147827	0.88248	0.956677
M670T1736	Positive	669.722	1735.72	28.9286	-2.39124	1.59217	-1.50188	0.133129	0.486025
M671T1260	Positive	670.694	1260.19	21.0031	1.55659	1.29914	1.19817	0.230853	0.56876
M671T1577	Positive	670.648	1576.9	26.2817	0.979385	1.2377	0.791294	0.428772	0.720425
M671T1579_1	Positive	670.854	1578.98	26.3163	-0.808031	1.2039	-0.671179	0.502106	0.758473
M671T1579_2	Positive	671.493	1579.25	26.3208	0.973916	1.25121	0.77838	0.436345	0.72144
M671T1644	Positive	671.174	1643.7	27.395	0.496229	1.25256	0.396172	0.691978	0.871369
M671T1736	Positive	670.727	1735.56	28.9259	-1.13163	1.3372	-0.84627	0.397402	0.69947
M671T1850	Positive	670.731	1849.69	30.8281	-2.13442	1.48851	-1.43393	0.151592	0.502878
M672T1273	Positive	671.651	1273.4	21.2233	1.75798	1.44224	1.21893	0.222872	0.567966
M672T1555	Positive	671.657	1555.33	25.9222	-1.40458	1.16819	-1.20235	0.229227	0.56876
M672T1579	Positive	671.865	1579.09	26.3181	-0.685246	1.21418	-0.564369	0.572503	0.798459
M672T1645	Positive	672.184	1644.54	27.4089	-0.875024	1.26213	-0.69329	0.488128	0.752644
M672T1653	Positive	671.661	1652.54	27.5423	3.29872	1.53369	2.15084	0.0314891	0.422007
M672T1850	Positive	671.736	1850.26	30.8377	-2.06167	1.48585	-1.38754	0.165277	0.520306
M673T1283	Positive	672.658	1282.92	21.382	1.75326	1.48407	1.18138	0.23745	0.571992
M673T1555	Positive	672.662	1554.82	25.9137	-1.43475	1.17753	-1.21844	0.223057	0.567966
M673T1645	Positive	672.871	1644.53	27.4089	-0.907612	1.48481	-0.611264	0.541025	0.783639
M673T1646	Positive	672.648	1645.71	27.4284	-0.874706	1.46625	-0.596558	0.550802	0.786183
M673T1850	Positive	672.74	1850.25	30.8375	-2.05217	1.46492	-1.40088	0.161251	0.517502
M674T1309	Positive	673.667	1308.88	21.8146	-1.91992	1.43533	-1.33762	0.181021	0.529593
M674T1555	Positive	673.666	1554.86	25.9142	-1.29673	1.14716	-1.13038	0.258317	0.58583
M674T1621	Positive	673.668	1620.71	27.0118	-1.20378	1.43702	-0.837692	0.402203	0.701469
M674T1644	Positive	673.883	1644.47	27.4078	-0.89496	1.25868	-0.711028	0.477067	0.751544
M674T1732	Positive	673.676	1732.26	28.871	0.903642	1.32094	0.684091	0.493918	0.753163
M674T684	Positive	673.608	683.646	11.3941	0.617701	1.34035	0.460849	0.644907	0.844776
M674T816	Negative	673.597	815.668	13.5945	-1.96054	1.11892	-1.75218	0.0797428	0.440443
M675T1274	Positive	674.667	1273.64	21.2273	-1.4744	1.30718	-1.12793	0.259349	0.586264
M675T1312	Positive	674.715	1311.8	21.8634	-1.48874	1.43902	-1.03455	0.300877	0.621658
M675T1619	Positive	674.679	1618.99	26.9832	-1.28384	1.51899	-0.845195	0.398002	0.69947
M675T683	Positive	674.613	683.209	11.3868	0.626714	1.33488	0.469491	0.638719	0.83954
M676T1273	Positive	675.668	1273.36	21.2226	-1.48573	1.28782	-1.15368	0.248631	0.578562
M676T1619	Positive	675.676	1619.33	26.9888	-1.68467	1.46755	-1.14795	0.250988	0.578719
M676T1687	Positive	675.675	1686.66	28.111	-0.867912	1.43333	-0.605521	0.544833	0.784832
M676T1853	Positive	675.687	1852.83	30.8805	-1.67037	1.38255	-1.20818	0.226977	0.56876
M676T511	Positive	675.759	511.314	8.52189	-0.692263	1.18977	-0.581848	0.560669	0.789513
M676T706	Positive	675.624	706.349	11.7725	0.458618	1.24721	0.367715	0.713085	0.880983
M676T768	Positive	675.626	767.981	12.7997	-0.638983	1.41653	-0.45109	0.651924	0.848732
M677T1573	Positive	676.692	1572.65	26.2109	-1.81373	1.28468	-1.41182	0.158003	0.511474
M677T1687	Positive	676.684	1687.38	28.123	-1.36108	1.3479	-1.00977	0.312604	0.630692
M677T1852	Positive	676.691	1852.2	30.8699	-1.60431	1.33236	-1.20411	0.228547	0.56876
M677T511	Positive	676.762	511.331	8.52218	-0.802572	1.19876	-0.669502	0.503176	0.758473
M677T706	Positive	676.63	706.127	11.7688	0.148156	1.36243	0.108744	0.913405	0.967011
M677T768	Positive	676.63	768.086	12.8014	0.169602	1.38275	0.122656	0.90238	0.963469
M678T1291	Positive	677.586	1291.48	21.5246	3.22717	1.99173	1.62028	0.105172	0.455965
M678T512	Positive	677.767	512.173	8.53622	-0.733895	1.20104	-0.611052	0.541165	0.783639
M678T706	Positive	677.635	705.542	11.759	-1.26989	1.3405	-0.947326	0.343473	0.655646
M678T768	Positive	677.634	768.038	12.8006	-0.560763	1.42916	-0.392373	0.694783	0.871622
M678T814	Positive	677.642	813.863	13.5644	-0.0463802	1.36989	-0.0338569	0.972991	0.991637
M679T1290	Positive	678.586	1289.88	21.498	3.9906	2.05667	1.94032	0.0523405	0.422407
M679T1628	Positive	678.705	1628.13	27.1354	-3.81589	1.34299	-2.84134	0.00449243	0.262636
M679T814	Positive	678.643	813.703	13.5617	-0.257718	1.39478	-0.184774	0.853407	0.943986
M680T1077	Positive	679.553	1077.18	17.9529	1.00528	1.25022	0.804084	0.421349	0.715252
M680T1242	Positive	679.519	1242.03	20.7005	2.86927	1.87324	1.53172	0.125592	0.472899
M680T1628	Positive	679.711	1627.55	27.1259	-1.46892	1.20215	-1.22191	0.221741	0.567661
M681T1123	Positive	680.565	1123.49	18.7249	2.67621	2.19245	1.22065	0.22222	0.567661
M681T1267	Negative	680.687	1267.11	21.1185	-3.17704	1.37515	-2.31032	0.0208702	0.405481
M681T1280	Positive	680.666	1279.83	21.3304	2.17776	1.41117	1.54324	0.122773	0.469309
M681T1712	Positive	680.719	1712.26	28.5377	-5.47365	1.71165	-3.19788	0.0013844	0.252166
M682T1124	Positive	681.569	1123.98	18.733	3.89194	1.99505	1.9508	0.0510805	0.422407
M682T1711	Positive	681.723	1710.61	28.5102	-5.23396	1.68639	-3.10364	0.00191154	0.252166
M683T1068	Positive	682.628	1067.91	17.7984	-0.923799	1.34074	-0.689022	0.49081	0.752993
M683T1124	Positive	682.573	1123.82	18.7303	0.896618	1.84898	0.484926	0.627728	0.836028
M683T1329	Positive	682.683	1328.84	22.1474	1.90165	1.42042	1.3388	0.180637	0.529593
M683T1444	Positive	682.697	1444.34	24.0724	-0.487861	1.34523	-0.362659	0.716859	0.882418
M683T1710	Positive	682.729	1710.02	28.5004	-5.04343	1.64488	-3.06614	0.00216843	0.252166
M683T1814	Positive	682.734	1813.89	30.2314	-3.17077	1.39951	-2.26562	0.0234745	0.407669
M684T1329	Positive	683.686	1328.94	22.149	1.64578	1.40598	1.17056	0.241777	0.574302
M684T1519	Positive	683.601	1519.34	25.3224	-0.29434	1.08924	-0.270224	0.786988	0.914948
M684T1813	Positive	683.738	1813.37	30.2229	-3.12706	1.42892	-2.1884	0.0286402	0.422007
M685T1126	Positive	684.644	1125.93	18.7655	-0.361494	1.18586	-0.304837	0.76049	0.904363
M685T1306	Negative	684.674	1305.5	21.7583	-3.22182	1.57712	-2.04285	0.0410673	0.422407
M685T1321	Positive	685.499	1321	22.0166	1.74929	2.1127	0.827985	0.407679	0.705218
M685T1362	Positive	684.696	1362.12	22.702	3.13506	1.73104	1.81109	0.0701268	0.433489
M685T1519	Positive	684.605	1519.48	25.3247	0.160028	1.1141	0.143639	0.885786	0.957853
M686T1124	Positive	685.525	1124.31	18.7385	2.92912	1.50947	1.94049	0.0523196	0.422407
M686T1362	Positive	685.694	1362.01	22.7001	3.44796	1.75955	1.95957	0.0500463	0.422407
M686T1457	Positive	685.639	1456.58	24.2763	0.275353	1.24245	0.221622	0.824608	0.931577
M686T1520	Positive	685.604	1519.83	25.3305	-0.183306	1.10526	-0.165848	0.868276	0.951347
M686T1577	Positive	685.619	1576.69	26.2781	-0.317375	1.24389	-0.255148	0.798609	0.920824
M686T1713	Positive	685.675	1712.59	28.5431	-3.82451	1.36284	-2.80627	0.00501182	0.271228
M686T796	Negative	685.599	796.298	13.2716	-0.96857	1.05771	-0.915725	0.359811	0.670476
M686T881	Positive	685.648	881.344	14.6891	-1.79278	1.21278	-1.47824	0.139344	0.495786
M687T1124	Positive	686.526	1123.93	18.7321	2.28184	1.46855	1.5538	0.120231	0.468111
M687T1250	Positive	686.668	1249.53	20.8254	-1.50805	1.27347	-1.1842	0.236334	0.571992
M687T1321	Positive	686.503	1320.99	22.0166	2.06983	2.03634	1.01645	0.309417	0.628859
M687T1349	Positive	686.713	1348.69	22.4782	-1.57453	1.24092	-1.26884	0.204499	0.551727
M687T1576	Positive	686.622	1576.39	26.2732	-0.0256237	1.23435	-0.0207588	0.983438	0.993429
M687T797	Negative	686.6	796.702	13.2784	-0.781823	1.0943	-0.714452	0.474947	0.749917
M687T883	Positive	686.651	882.685	14.7114	-2.17313	1.26439	-1.71871	0.0856669	0.440443
M688T1321	Positive	687.507	1320.99	22.0165	1.59679	1.65311	0.965928	0.33408	0.649797
M688T1338	Positive	687.72	1338.41	22.3068	-1.54443	1.33008	-1.16116	0.245578	0.576409
M688T1576	Positive	687.622	1576.09	26.2682	-1.10988	1.3114	-0.846328	0.39737	0.69947
M688T1652	Positive	687.638	1651.55	27.5258	0.950304	1.35231	0.702728	0.482225	0.751944
M688T746	Positive	687.628	745.868	12.4311	-0.757069	1.34285	-0.563779	0.572904	0.798459
M688T863	Negative	687.613	862.512	14.3752	-1.80263	1.14561	-1.5735	0.115602	0.464833
M689T1311	Positive	688.683	1311.42	21.8571	-0.501386	1.43094	-0.350389	0.726047	0.883938
M689T1556_1	Positive	688.682	1556.19	25.9366	-1.49209	1.1886	-1.25533	0.209357	0.555526
M689T1556_2	Positive	689.062	1555.8	25.9301	-1.85725	1.43673	-1.2927	0.196116	0.54291
M689T1650	Positive	688.642	1649.8	27.4966	-0.319655	1.35343	-0.236182	0.813292	0.927184
M689T864	Negative	688.616	863.614	14.3936	-2.1239	1.10169	-1.92786	0.0538722	0.422407
M690T1311	Positive	689.688	1310.65	21.8442	-2.33805	1.42822	-1.63704	0.101623	0.454614
M690T1362	Positive	689.65	1361.72	22.6953	3.06395	1.68921	1.81384	0.0697026	0.433489
M690T1556	Positive	689.691	1555.68	25.928	-1.52221	1.18879	-1.28047	0.20038	0.548004
M690T1644	Positive	689.639	1644.18	27.403	-3.34204	1.55157	-2.15397	0.0312427	0.422007
M690T1732	Positive	689.651	1731.68	28.8613	0.894486	1.28771	0.694632	0.487286	0.752298
M690T780	Positive	689.643	780.29	13.0048	-1.85108	1.25728	-1.47229	0.140943	0.495884
M690T826	Positive	689.643	826.272	13.7712	-1.86646	1.40746	-1.32612	0.184801	0.532704
M690T872	Negative	689.619	872.15	14.5358	-1.61151	1.03206	-1.56144	0.11842	0.465979
M691T1311	Positive	690.689	1310.62	21.8437	-1.55889	1.36178	-1.14474	0.252317	0.580126
M691T1362	Positive	690.649	1361.65	22.6942	4.22868	1.77981	2.37592	0.0175054	0.386519
M691T1555	Positive	690.696	1555.3	25.9216	-1.48175	1.18522	-1.25019	0.211229	0.557259
M691T1619_1	Positive	690.703	1619.22	26.987	-2.25341	1.5427	-1.46069	0.144099	0.496832
M691T1619_2	Positive	691.151	1619.21	26.9868	-0.0362668	1.33038	-0.0272605	0.978252	0.992295
M691T1730	Positive	690.656	1729.72	28.8286	1.3885	1.322	1.0503	0.293578	0.613148
M691T784	Positive	690.647	783.835	13.0639	-0.0793021	1.2451	-0.0636913	0.949216	0.98158
M691T826	Positive	690.648	826.274	13.7712	-1.3393	1.35501	-0.988409	0.322952	0.640513
M691T951	Positive	690.625	950.809	15.8468	-2.55861	1.34943	-1.89607	0.0579507	0.424502
M692T1555	Positive	691.701	1555.19	25.9199	-1.76839	1.21008	-1.46138	0.143912	0.496832
M692T1619	Positive	691.708	1619.14	26.9857	-2.05785	1.53622	-1.33955	0.180392	0.529593
M692T1855	Positive	691.663	1854.63	30.9105	-2.09332	1.18221	-1.77068	0.0766143	0.440443
M692T710	Positive	691.626	710.109	11.8351	-1.34901	1.56177	-0.863769	0.387715	0.693065
M692T826	Positive	691.65	826.134	13.7689	-0.696165	1.32133	-0.526867	0.598286	0.815845
M693T1244	Negative	692.689	1244.47	20.7411	-3.72813	1.4035	-2.65631	0.00790011	0.330368
M693T1555	Positive	693.214	1554.95	25.9158	-1.87035	1.24885	-1.49766	0.134221	0.488078
M693T1619	Positive	692.713	1619.15	26.9858	-2.2011	1.54553	-1.42417	0.154397	0.50608
M693T1689	Positive	692.72	1689.18	28.153	-0.858192	1.33042	-0.645053	0.518893	0.771776
M693T958	Positive	692.645	958.268	15.9711	-0.416024	1.18497	-0.351086	0.725524	0.883938
M694T1244	Negative	693.692	1244.19	20.7366	-3.60491	1.31899	-2.73308	0.00627455	0.288629
M694T1279	Positive	693.628	1278.66	21.3111	2.0953	1.76043	1.19022	0.233959	0.57063
M694T1554	Positive	693.644	1553.82	25.8971	0.347775	1.22988	0.282771	0.777352	0.912864
M694T1555	Positive	694.231	1554.86	25.9142	-1.66607	1.24706	-1.336	0.181549	0.529678
M694T1619	Positive	693.72	1619.07	26.9845	-1.61254	1.46492	-1.10077	0.270998	0.595032
M694T1689	Positive	693.725	1689.15	28.1525	-0.923219	1.33942	-0.689268	0.490654	0.752993
M695T1306	Negative	694.705	1305.51	21.7584	-2.34892	1.2514	-1.87704	0.060513	0.42715
M695T1311	Positive	694.766	1310.62	21.8437	0.163059	1.60305	0.101718	0.91898	0.968781
M695T1554	Positive	694.634	1554.31	25.9051	-1.55376	1.29157	-1.203	0.228975	0.56876
M695T1555_1	Positive	694.948	1554.86	25.9143	-1.85329	1.27079	-1.45838	0.144737	0.496832
M695T1555_2	Positive	695.246	1555.05	25.9175	-1.67072	1.23872	-1.34874	0.17742	0.529593
M695T1618	Positive	695.24	1618.5	26.9749	-0.706216	1.3027	-0.542118	0.587737	0.810267
M695T1689	Positive	694.727	1688.99	28.1499	-0.967206	1.35494	-0.713837	0.475328	0.750067
M695T1780	Positive	694.735	1780.25	29.6708	-5.12882	1.6003	-3.20492	0.001351	0.252166
M696T1306	Negative	695.709	1305.5	21.7584	-2.34051	1.25063	-1.87146	0.0612809	0.429277
M696T1554	Positive	695.644	1554.08	25.9013	-0.22208	1.18227	-0.187843	0.851	0.942926
M696T1555	Positive	695.979	1554.63	25.9106	-2.36927	1.3681	-1.73179	0.0833107	0.440443
M696T1619_1	Positive	696.041	1618.54	26.9757	-0.797796	1.34325	-0.593928	0.55256	0.786183
M696T1619_2	Positive	696.273	1618.59	26.9765	-1.11574	1.42575	-0.782561	0.433885	0.720531
M696T1620	Positive	695.656	1620.1	27.0017	-0.0617602	1.1988	-0.0515185	0.958912	0.984632
M696T1689	Positive	695.731	1689.42	28.1569	1.14143	1.30941	0.871715	0.383364	0.688381
M696T1780	Positive	695.74	1780	29.6667	-5.05412	1.60094	-3.15697	0.00159417	0.252166
M697T1305	Negative	696.711	1305.32	21.7554	-2.1468	1.23119	-1.74369	0.081214	0.440443
M697T1555	Positive	696.813	1554.93	25.9154	-0.680019	1.16217	-0.58513	0.55846	0.789325
M697T1618	Positive	696.981	1618.42	26.9736	-2.10247	1.51574	-1.38709	0.165414	0.520306
M697T1619	Positive	696.643	1619.07	26.9845	-1.49408	1.55174	-0.962846	0.335625	0.651401
M697T1688	Positive	697.262	1688.46	28.141	-0.939175	1.37216	-0.68445	0.493691	0.753163
M697T1731	Positive	696.758	1730.55	28.8425	-2.55722	1.76715	-1.44709	0.147873	0.497718
M697T1780	Positive	696.744	1780.01	29.6669	-4.64562	1.53219	-3.03201	0.0024293	0.252166
M697T1898	Positive	696.753	1898.45	31.6408	-3.07112	1.42232	-2.15923	0.0308321	0.422007
M698T1304	Positive	698.329	1304.48	21.7414	1.43771	2.83035	0.507963	0.611479	0.826443
M698T1555	Positive	698.012	1554.63	25.9106	-1.81866	1.26535	-1.43727	0.150641	0.501312
M698T1594	Positive	697.654	1593.86	26.5643	-2.72894	1.35423	-2.01513	0.0438912	0.422407
M698T1618	Positive	698.328	1618.28	26.9714	-0.937143	1.29997	-0.720894	0.470974	0.744922
M698T1619	Positive	697.998	1618.67	26.9779	-2.60443	1.345	-1.93638	0.0528217	0.422407
M698T1686	Positive	697.68	1686.41	28.1068	-0.971477	1.43205	-0.678381	0.49753	0.75486
M698T511	Positive	697.744	511.333	8.52221	-1.03862	1.21291	-0.856307	0.391828	0.695534
M698T714	Positive	697.608	713.906	11.8984	1.10187	1.31982	0.834864	0.403794	0.702251
M698T767	Positive	697.61	767.215	12.7869	0.119903	1.37869	0.0869688	0.930696	0.975212
M699T1352	Positive	698.695	1352.47	22.5412	-1.05424	1.45244	-0.725843	0.467935	0.743424
M699T1396	Positive	698.714	1395.71	23.2619	1.92905	1.60596	1.20118	0.229683	0.56876
M699T1593	Positive	698.679	1593.16	26.5527	-2.58102	1.34373	-1.92079	0.0547588	0.423909
M699T1688	Positive	698.677	1687.5	28.125	-0.741006	1.4651	-0.505772	0.613017	0.827258
M699T511	Positive	698.747	511.328	8.52213	-0.876269	1.21649	-0.720325	0.471325	0.74505
M699T767	Positive	698.614	766.925	12.7821	0.276646	1.3456	0.205593	0.837109	0.93736
M700T1352	Positive	699.681	1352.29	22.5382	0.809185	1.4165	0.571259	0.567824	0.795934
M700T1593	Positive	699.687	1593.24	26.554	-1.97981	1.28298	-1.54314	0.122796	0.469309
M700T1618	Positive	700.038	1618.48	26.9746	-1.57964	1.41723	-1.1146	0.265023	0.589583
M700T1687	Positive	699.678	1687.28	28.1214	0.076823	1.38431	0.0554953	0.955744	0.984632
M700T1776	Positive	699.69	1775.75	29.5958	-3.99787	1.42118	-2.81307	0.00490717	0.270876
M701T1025	Positive	700.616	1025.31	17.0885	-5.41773	1.68015	-3.22454	0.00126173	0.252166
M701T1124	Positive	701.497	1123.89	18.7315	1.59479	1.35829	1.17411	0.24035	0.573847
M701T1352	Positive	700.686	1352.37	22.5395	1.24572	1.48978	0.836179	0.403054	0.701672
M701T361	Positive	700.642	361.08	6.018	-0.262047	1.56882	-0.167034	0.867343	0.951062
M702T1025	Positive	701.62	1025.24	17.0873	-3.70846	1.52468	-2.43229	0.0150036	0.339427
M702T1351	Positive	701.678	1351.39	22.5232	0.75733	1.70459	0.444289	0.656833	0.850642
M702T742	Positive	701.644	741.877	12.3646	-2.72759	1.69141	-1.61262	0.106827	0.455965
M702T810	Positive	701.645	810.315	13.5053	-1.23716	1.42466	-0.868389	0.385181	0.690032
M703T1027	Positive	702.626	1027	17.1167	-4.05701	1.61649	-2.50977	0.0120811	0.334452
M703T1087	Positive	702.623	1086.68	18.1113	-3.08655	1.46038	-2.11353	0.0345556	0.422007
M703T1346	Positive	702.69	1346.02	22.4336	-5.00398	1.97988	-2.52741	0.0114908	0.334452
M703T1596	Positive	702.708	1595.68	26.5946	-2.42094	1.31703	-1.83818	0.0660355	0.433319
M703T704	Positive	702.647	703.741	11.729	-1.50905	1.96369	-0.768478	0.442204	0.724321
M703T761	Positive	702.648	760.746	12.6791	-1.4601	1.14952	-1.27018	0.204022	0.551187
M703T809	Positive	702.649	809.163	13.486	-1.23071	1.38724	-0.887168	0.374988	0.684616
M704T1086	Positive	703.633	1086.13	18.1022	-2.81176	1.30585	-2.15321	0.031302	0.422007
M704T1348	Positive	703.645	1348.39	22.4732	-2.38226	1.43509	-1.66001	0.096913	0.445874
M704T832	Positive	703.659	831.913	13.8652	1.47549	1.22156	1.20788	0.227095	0.56876
M704T884_1	Positive	703.659	883.567	14.7261	-1.6464	1.35611	-1.21406	0.224726	0.56876
M704T884_2	Positive	704.106	883.566	14.7261	-3.1365	1.39128	-2.2544	0.0241708	0.407669
M705T1088	Positive	704.642	1087.79	18.1299	-2.95399	1.56863	-1.88316	0.0596782	0.426451
M705T1351	Positive	704.647	1351.19	22.5198	1.17683	1.40784	0.835907	0.403207	0.701672
M705T1676	Positive	704.723	1675.98	27.933	-3.33941	1.47142	-2.26952	0.0232367	0.407669
M705T838	Positive	704.661	838.285	13.9714	-1.07662	1.16554	-0.923704	0.35564	0.666429
M705T883	Positive	704.665	882.731	14.7122	-2.90662	1.37402	-2.11541	0.0343947	0.422007
M706T1362	Positive	705.624	1361.74	22.6957	3.5592	1.68277	2.11509	0.0344224	0.422007
M706T1676	Positive	705.726	1676	27.9333	-4.04775	1.5473	-2.61601	0.0088965	0.334452
M706T844	Positive	705.664	843.909	14.0652	-4.25838	1.46594	-2.90488	0.00367397	0.262636
M706T884	Positive	705.67	883.55	14.7258	-1.7772	1.35027	-1.31618	0.188114	0.535805
M706T926	Positive	705.676	926.228	15.4371	-2.13506	1.35018	-1.58132	0.113806	0.462901
M707T1009	Positive	706.662	1009.05	16.8176	-2.1119	1.2331	-1.71268	0.0867721	0.440443
M707T1362	Positive	706.623	1361.86	22.6977	3.99608	1.8032	2.2161	0.0266846	0.421669
M707T900	Positive	706.669	900.4	15.0067	-0.365173	1.29666	-0.281626	0.77823	0.912864
M708T903	Positive	707.675	902.789	15.0465	-0.678976	1.65285	-0.41079	0.681226	0.865768
M709T1123	Positive	708.597	1123.31	18.7219	2.57193	2.0606	1.24815	0.211976	0.557259
M709T1321	Positive	709.468	1320.84	22.0141	0.304974	1.94103	0.15712	0.87515	0.95471
M709T1348	Positive	708.698	1348	22.4666	2.97866	1.65873	1.79575	0.0725349	0.435542
M709T883	Positive	709.276	882.671	14.7112	-0.514598	1.2457	-0.413098	0.679535	0.865439
M710T1123	Positive	709.603	1123.26	18.7211	2.46408	1.94585	1.26633	0.205397	0.552089
M710T1321	Positive	710.471	1320.99	22.0164	0.192375	1.8985	0.10133	0.919289	0.968781
M710T1344	Positive	709.704	1343.53	22.3922	1.32203	1.50528	0.87826	0.379803	0.687873
M710T1555	Positive	709.618	1555.11	25.9185	0.777273	1.3562	0.573127	0.566558	0.79549
M710T883_1	Positive	709.644	882.689	14.7115	-2.20202	1.38277	-1.59246	0.11128	0.459305
M710T883_2	Positive	709.994	882.69	14.7115	-2.31074	1.36359	-1.6946	0.0901515	0.440443
M711T1321	Positive	711.467	1320.81	22.0135	1.34931	1.96861	0.685414	0.493083	0.753163
M711T1389	Positive	710.715	1389.05	23.1509	1.96996	1.6539	1.1911	0.233614	0.57063
M711T1554	Positive	710.624	1553.77	25.8961	0.0020713	1.39562	0.00148414	0.998816	0.999178
M711T883_1	Positive	710.646	882.689	14.7115	-2.3343	1.33563	-1.74772	0.0805126	0.440443
M711T883_2	Positive	711.354	882.695	14.7116	-1.71051	1.31722	-1.29858	0.194089	0.540166
M712T1388	Positive	711.718	1388.37	23.1395	2.64256	1.55463	1.69979	0.0891696	0.440443
M712T1554	Positive	711.625	1554	25.8999	1.40229	1.36636	1.0263	0.304751	0.625609
M712T1623	Positive	711.623	1622.57	27.0428	0.779891	1.28131	0.608666	0.542746	0.784293
M712T825	Positive	711.63	825.26	13.7543	-0.918808	1.32006	-0.696036	0.486406	0.751957
M712T883	Positive	711.685	882.724	14.7121	-1.88031	1.29899	-1.44752	0.147752	0.497718
M713T1426	Positive	712.731	1426.46	23.7744	1.9607	1.45604	1.3466	0.178109	0.529593
M713T1551	Positive	712.633	1550.61	25.8435	0.663189	1.39456	0.475555	0.634391	0.83762
M713T1620	Positive	712.647	1620.45	27.0075	0.533527	1.32042	0.404058	0.68617	0.869926
M713T826	Positive	712.639	825.892	13.7649	-0.502215	1.19579	-0.419986	0.674495	0.8606
M713T883_1	Positive	712.75	882.694	14.7116	-2.46504	1.36374	-1.80756	0.0706747	0.433489
M713T883_2	Positive	713.082	882.694	14.7116	-1.52306	1.24579	-1.22256	0.221495	0.567661
M714T1427	Positive	713.735	1426.54	23.7757	1.98953	1.48776	1.33726	0.181136	0.529593
M714T1621	Positive	713.645	1620.76	27.0127	0.13538	1.27424	0.106243	0.915389	0.967627
M714T1686	Positive	713.651	1685.93	28.0988	-0.29382	1.31454	-0.223515	0.823134	0.931167
M714T768	Positive	713.59	767.877	12.798	-0.662047	1.24981	-0.529717	0.596308	0.814354
M714T912	Negative	713.633	911.69	15.1948	-2.80843	1.20078	-2.33884	0.019344	0.405481
M715T1073	Positive	714.657	1072.63	17.8772	0.203869	1.48399	0.137379	0.890731	0.95837
M715T1427	Positive	714.737	1426.96	23.7826	2.00131	1.46864	1.3627	0.172977	0.52521
M715T1593	Positive	714.707	1593.47	26.5578	-2.63555	1.36262	-1.93418	0.0530908	0.422407
M715T1685	Positive	714.657	1685.44	28.0907	-0.111704	1.31921	-0.0846751	0.93252	0.976342
M715T957	Negative	714.579	956.986	15.9498	-2.56637	1.25304	-2.04813	0.0405477	0.422407
M716T1390	Positive	715.674	1389.59	23.1598	2.22621	1.52297	1.46175	0.143809	0.496832
M716T1593	Positive	715.711	1593.35	26.5559	-2.64832	1.35309	-1.95725	0.0503185	0.422407
M716T1686	Positive	715.657	1685.51	28.0918	0.0316504	1.33162	0.0237683	0.981037	0.993273
M716T866	Positive	715.67	866.131	14.4355	-1.59609	1.28903	-1.23821	0.215639	0.55839
M716T982	Negative	715.646	982.094	16.3682	-4.6923	1.57016	-2.98841	0.0028043	0.252166
M717T1593	Positive	716.716	1593.35	26.5559	-2.67225	1.34634	-1.98482	0.0471643	0.422407
M717T1642	Positive	716.725	1642.37	27.3729	-2.15807	1.2608	-1.71166	0.0869585	0.440443
M717T868	Positive	716.676	867.819	14.4637	-0.625809	1.28022	-0.488829	0.624963	0.835706
M717T917	Negative	716.598	917.282	15.288	0.278701	1.07258	0.259843	0.794985	0.919983
M717T969	Positive	716.616	969.387	16.1564	-1.59722	1.20107	-1.32983	0.183573	0.530536
M718T1427	Positive	717.688	1426.59	23.7765	2.4298	1.43372	1.69475	0.0901228	0.440443
M718T1592	Positive	717.719	1592.37	26.5395	-2.17999	1.25111	-1.74245	0.0814296	0.440443
M718T1658	Positive	717.729	1657.92	27.632	-2.73263	1.60629	-1.70121	0.0889038	0.440443
M718T753	Positive	717.643	752.666	12.5444	-3.13217	1.42353	-2.20029	0.0277864	0.421669
M718T899	Positive	717.681	899.078	14.9846	-1.2252	1.39445	-0.878631	0.379602	0.687873
M718T951	Positive	717.649	951.264	15.8544	0.334799	1.54371	0.216879	0.828303	0.933598
M719T1032	Positive	718.652	1032.29	17.2049	-5.02661	1.64784	-3.05043	0.00228517	0.252166
M719T1427	Positive	718.691	1426.86	23.781	2.46667	1.4396	1.71343	0.0866326	0.440443
M719T1593	Positive	719.311	1592.86	26.5477	-2.44043	1.35219	-1.80481	0.071105	0.433489
M719T1620	Positive	718.74	1620.1	27.0017	0.131199	1.36405	0.0961835	0.923375	0.971233
M719T1667	Positive	718.73	1666.91	27.7818	-1.62884	1.50147	-1.08483	0.277995	0.601835
M719T1729	Positive	718.742	1728.95	28.8158	-3.16802	1.47685	-2.14512	0.0319435	0.422007
M719T872	Positive	718.637	872.437	14.5406	1.64819	1.16815	1.41094	0.158263	0.511474
M719T938	Positive	718.68	938.432	15.6405	-1.52302	1.30788	-1.16449	0.244225	0.576409
M720T1033	Positive	719.661	1032.88	17.2147	-3.13605	1.42577	-2.19954	0.0278397	0.421669
M720T1352	Positive	719.623	1352.29	22.5382	-0.908058	1.4325	-0.633896	0.526149	0.775523
M720T1593_1	Positive	719.674	1593.03	26.5504	-0.775195	1.15778	-0.669551	0.503144	0.758473
M720T1593_2	Positive	720.032	1592.72	26.5454	-2.22324	1.45501	-1.52799	0.126515	0.475077
M720T1729	Positive	719.746	1728.95	28.8158	-3.24988	1.49556	-2.17302	0.0297787	0.422007
M720T1798	Positive	719.724	1797.58	29.9596	-1.95114	1.33345	-1.46322	0.143406	0.496832
M720T706	Positive	719.658	705.509	11.7585	-0.926227	1.40339	-0.659994	0.509258	0.763887
M720T757	Negative	719.606	756.735	12.6122	-0.720963	1.0628	-0.678363	0.497542	0.75486
M720T830	Positive	719.658	830.227	13.8371	-2.4332	1.44545	-1.68335	0.0923076	0.441138
M720T938	Positive	719.69	937.505	15.6251	-2.33868	1.6096	-1.45296	0.146234	0.496832
M721T1038	Positive	720.676	1038.4	17.3067	-2.16048	1.26976	-1.70149	0.0888514	0.440443
M721T1351	Positive	720.626	1351.42	22.5237	-0.922229	1.53425	-0.601093	0.547778	0.786183
M721T1592	Positive	720.691	1591.77	26.5295	-2.50245	1.2289	-2.03634	0.0417163	0.422407
M721T1687	Positive	720.758	1687.28	28.1214	-0.343717	1.46752	-0.234216	0.814817	0.928528
M721T1729	Positive	720.75	1728.9	28.8151	-3.49378	1.49353	-2.33929	0.0193206	0.405481
M721T1798	Positive	720.728	1798.15	29.9692	-2.23402	1.33129	-1.67809	0.09333	0.441138
M721T706	Positive	720.661	705.879	11.7646	-2.0898	1.37068	-1.52464	0.127349	0.475773
M721T757	Negative	720.61	757.274	12.6212	-0.81664	1.03031	-0.792614	0.428003	0.720298
M721T830	Positive	720.668	830.075	13.8346	-2.42341	1.42572	-1.69978	0.0891732	0.440443
M721T931	Positive	720.644	930.931	15.5155	-0.201627	1.28917	-0.1564	0.875718	0.954951
M722T1039	Positive	721.687	1038.67	17.3112	-1.49124	1.29652	-1.15019	0.250067	0.578562
M722T1351	Positive	721.656	1351.47	22.5245	-0.521807	1.51625	-0.344143	0.730739	0.887173
M722T1592	Positive	721.681	1592.16	26.5361	-0.509955	1.12718	-0.452417	0.650968	0.848287
M722T1695	Positive	721.752	1695.29	28.2548	-4.23255	1.53879	-2.75056	0.00594926	0.284298
M722T819	Positive	721.681	818.711	13.6452	-1.55568	1.40238	-1.10931	0.267295	0.591494
M722T931	Positive	721.648	930.746	15.5124	-0.527675	1.19425	-0.441848	0.658599	0.850642
M723T1017	Negative	722.585	1016.85	16.9476	-3.3603	1.30584	-2.57329	0.0100737	0.334452
M723T1041	Positive	722.694	1040.89	17.3482	-2.40411	1.37613	-1.747	0.0806368	0.440443
M723T1351	Positive	722.658	1351.3	22.5217	1.17829	1.52478	0.772761	0.439664	0.72313
M723T954	Positive	722.603	953.686	15.8948	-2.41333	1.54003	-1.56707	0.117099	0.465696
M724T1017	Negative	723.589	1016.79	16.9465	-3.18578	1.28141	-2.48616	0.0129132	0.334452
M724T767	Positive	723.629	766.999	12.7833	-1.43618	1.36142	-1.05491	0.291467	0.61268
M724T807	Positive	723.629	806.873	13.4479	-0.348951	1.38621	-0.251729	0.80125	0.921822
M724T969	Positive	723.6	968.838	16.1473	-2.61866	1.67464	-1.56372	0.117883	0.465979
M725T1010	Positive	724.612	1009.76	16.8293	-3.55947	1.42091	-2.50506	0.0122432	0.334452
M725T1419	Positive	724.735	1419.28	23.6546	2.56157	1.50937	1.69711	0.0896751	0.440443
M725T1731	Positive	724.787	1730.58	28.843	0.619298	1.4807	0.418248	0.675766	0.861484
M725T806	Positive	724.633	805.887	13.4314	-0.74006	1.36084	-0.543824	0.586563	0.809456
M726T1012	Positive	725.62	1011.95	16.8659	-2.65788	1.40703	-1.889	0.0588924	0.426197
M726T1321	Positive	726.496	1320.98	22.0163	2.07781	1.97896	1.04995	0.29374	0.613148
M726T846	Positive	725.645	845.979	14.0997	-1.44187	1.24295	-1.16004	0.246031	0.57644
M727T1038	Positive	726.627	1037.59	17.2931	-1.74623	1.34549	-1.29784	0.194342	0.540166
M727T1112	Negative	726.617	1112.23	18.5372	-5.59015	1.62893	-3.43179	0.000599615	0.252166
M727T1321	Positive	727.499	1320.65	22.0108	2.37363	2.02743	1.17076	0.241695	0.574302
M727T1455	Positive	726.748	1455.47	24.2579	2.07294	1.55116	1.33638	0.181426	0.529678
M727T852	Positive	726.654	851.595	14.1933	-0.383821	1.37671	-0.278796	0.780402	0.913956
M728T1039	Positive	727.633	1039.16	17.3193	-3.58324	1.35776	-2.63909	0.00831282	0.334452
M728T1321	Positive	728.497	1320.75	22.0126	2.1711	1.91879	1.1315	0.257847	0.585473
M728T1456	Positive	727.752	1455.65	24.2608	2.70918	1.58649	1.70766	0.0877003	0.440443
M728T854	Positive	727.658	854.259	14.2376	-0.967278	1.23522	-0.783083	0.433578	0.720531
M729T1105	Positive	728.648	1104.63	18.4105	-3.90475	1.55935	-2.5041	0.0122764	0.334452
M729T789	Positive	728.616	788.537	13.1423	0.732463	1.18457	0.618338	0.536352	0.780766
M729T888	Positive	728.621	887.513	14.7919	1.50487	1.33804	1.12468	0.260724	0.58647
M730T1117	Positive	729.654	1117.5	18.625	-4.90171	1.71731	-2.8543	0.00431323	0.262636
M730T1321	Positive	729.501	1320.82	22.0136	1.27705	1.66805	0.765595	0.443917	0.726267
M730T894	Positive	729.679	893.897	14.8983	-2.99106	1.29392	-2.31163	0.0207983	0.405481
M731T1120	Positive	730.659	1120.25	18.6708	-2.57307	1.52837	-1.68353	0.0922719	0.441138
M731T1175	Positive	730.664	1174.91	19.5819	-2.7877	1.32749	-2.09998	0.0357307	0.422407
M731T831	Positive	730.626	831.344	13.8557	1.40491	1.24713	1.12651	0.25995	0.586264
M731T895	Positive	730.683	894.811	14.9135	-0.75544	1.25477	-0.602053	0.547139	0.786183
M731T981	Positive	730.659	981.082	16.3514	-0.436257	1.4704	-0.296694	0.7667	0.907805
M732T1174	Positive	731.667	1174.25	19.5709	-3.37324	1.38611	-2.43361	0.0149493	0.339427
M732T1388	Positive	731.646	1387.98	23.1331	2.24361	1.54587	1.45135	0.146681	0.496832
M732T828	Positive	731.633	828.219	13.8037	0.754197	1.28014	0.589154	0.555758	0.787824
M732T975	Positive	731.696	974.793	16.2466	-0.771673	1.44778	-0.533004	0.594031	0.813172
M733T1088	Positive	732.677	1088.09	18.1349	-2.9467	1.32068	-2.23119	0.0256683	0.411887
M733T1353	Positive	732.694	1353.15	22.5525	3.03517	1.54347	1.96647	0.0492449	0.422407
M733T855	Positive	732.636	854.87	14.2478	2.9951	1.44775	2.0688	0.0385652	0.422407
M733T959	Positive	732.685	958.64	15.9773	-2.48709	1.30848	-1.90074	0.0573362	0.424502
M734T1002	Positive	733.709	1002.48	16.708	-0.780136	1.35495	-0.575769	0.564771	0.794479
M734T1427	Positive	733.661	1426.59	23.7765	2.50278	1.45641	1.71846	0.0857133	0.440443
M734T1554	Positive	733.599	1554.26	25.9043	0.0862393	1.3866	0.0621948	0.950408	0.982076
M734T811	Negative	733.624	811.188	13.5198	-1.78531	1.10656	-1.61338	0.106662	0.455965
M734T907	Positive	733.649	906.904	15.1151	1.91021	1.20105	1.59044	0.111735	0.459597
M735T1096	Positive	734.695	1096.31	18.2719	-0.902064	1.45618	-0.619475	0.535604	0.780088
M735T1376	Positive	734.719	1376.21	22.9369	1.27389	1.40879	0.904246	0.365865	0.674447
M735T1427	Positive	734.66	1426.69	23.7781	2.56394	1.46668	1.74812	0.0804431	0.440443
M735T1555	Positive	734.599	1554.53	25.9089	0.431036	1.3701	0.314602	0.753064	0.901717
M735T815	Negative	734.628	815.284	13.5881	-2.08429	1.10965	-1.87833	0.060336	0.426993
M735T928	Positive	734.652	928.062	15.4677	1.238	1.17952	1.04958	0.293911	0.613148
M735T996	Positive	734.664	996.276	16.6046	-2.18166	1.27801	-1.70708	0.0878069	0.440443
M736T1096	Positive	735.729	1095.91	18.2652	1.75211	1.4872	1.17813	0.238745	0.571992
M736T1370	Positive	735.723	1370.15	22.8358	2.27738	1.78385	1.27667	0.20172	0.54852
M736T1427	Positive	735.652	1426.69	23.7781	2.31797	1.47537	1.57111	0.116156	0.464833
M736T1593	Positive	735.618	1592.86	26.5477	-1.13795	1.21307	-0.938076	0.348206	0.659202
M736T994	Positive	735.667	994.172	16.5695	-1.6281	1.191	-1.367	0.171624	0.523407
M737T1123	Positive	736.631	1123.46	18.7243	1.31195	1.80897	0.725246	0.468301	0.743424
M737T1411	Positive	736.733	1410.65	23.5108	2.68307	1.58154	1.69649	0.0897928	0.440443
M737T1593	Positive	736.632	1593.33	26.5555	-1.58678	1.25534	-1.26403	0.206221	0.552089
M737T977	Positive	736.671	976.892	16.2815	0.543495	1.1845	0.45884	0.646349	0.845862
M738T1124	Positive	737.631	1123.56	18.7259	2.35822	1.64573	1.43294	0.151876	0.503005
M738T1352	Positive	737.644	1351.62	22.5269	-0.133459	1.54233	-0.0865306	0.931045	0.975212
M738T1409	Positive	737.737	1409.01	23.4835	3.04021	1.6376	1.85651	0.0633814	0.430869
M738T1594	Positive	737.628	1594.37	26.5728	-1.2361	1.2852	-0.961793	0.336154	0.651401
M738T1696	Positive	737.788	1695.95	28.2658	-3.69724	1.61093	-2.2951	0.0217275	0.407669
M738T994	Positive	738.488	993.84	16.564	-0.192971	1.1706	-0.164848	0.869063	0.951454
M739T1063	Positive	738.637	1062.81	17.7135	-2.61991	1.35746	-1.93	0.0536067	0.422407
M739T1352	Positive	738.647	1351.5	22.525	-0.501164	1.64111	-0.305381	0.760076	0.904363
M739T1449	Positive	738.749	1449.32	24.1554	2.76504	1.58892	1.7402	0.0818231	0.440443
M739T1695	Positive	738.788	1695.33	28.2556	-3.80432	1.6522	-2.30258	0.0213024	0.405481
M739T962	Negative	738.583	962.376	16.0396	-0.982866	1.14434	-0.858891	0.3904	0.694716
M740T1065	Positive	739.637	1065.33	17.7555	-1.89283	1.31731	-1.43689	0.15075	0.501312
M740T1449	Positive	739.754	1449.11	24.1519	2.69387	1.58254	1.70224	0.0887098	0.440443
M740T807	Positive	739.607	806.914	13.4486	-1.19901	1.31572	-0.911302	0.362136	0.670855
M741T1449	Positive	740.758	1449.04	24.1506	1.61262	1.60259	1.00625	0.314293	0.633174
M741T1492	Positive	740.764	1492.45	24.8742	2.83218	1.57735	1.79553	0.0725696	0.435542
M741T807	Positive	740.61	807.091	13.4515	-1.25897	1.26093	-0.998443	0.318064	0.634749
M741T953	Positive	740.612	952.869	15.8811	-0.512047	1.0631	-0.481656	0.63005	0.836028
M742T1408	Positive	741.693	1408.15	23.4691	2.31688	1.67296	1.3849	0.166083	0.520306
M742T1492	Positive	741.769	1492.21	24.8701	2.99514	1.59107	1.88247	0.0597723	0.426451
M742T1592	Positive	741.731	1592.1	26.535	-1.94028	1.24284	-1.56117	0.118484	0.465979
M742T842	Positive	741.625	841.922	14.032	0.724942	1.24223	0.583581	0.559502	0.789325
M742T881	Positive	741.63	881.266	14.6878	-0.58131	1.13222	-0.513426	0.607653	0.823306
M742T955	Positive	741.615	954.893	15.9149	-0.428707	1.07582	-0.398495	0.690266	0.871369
M743T1001	Positive	742.655	1000.65	16.6774	-3.85395	1.5833	-2.43412	0.014928	0.339427
M743T1060	Negative	742.614	1060.13	17.6689	-2.90099	1.28592	-2.25596	0.0240729	0.407669
M743T1408	Positive	742.696	1408.04	23.4673	2.67251	1.49018	1.79342	0.072906	0.435542
M743T1492	Positive	742.772	1492.45	24.8742	3.04502	1.60706	1.89477	0.0581225	0.424502
M743T1593	Positive	742.739	1592.56	26.5426	-2.83526	1.40755	-2.01432	0.0439759	0.422407
M743T863	Positive	742.631	862.804	14.3801	-2.12759	1.42769	-1.49023	0.136164	0.492119
M743T949	Negative	742.613	949.068	15.8178	-1.1095	1.10838	-1.00101	0.316823	0.63462
M744T1083	Negative	743.68	1083.48	18.058	-3.094	1.36392	-2.26846	0.0233012	0.407669
M744T1449	Positive	743.707	1449.42	24.1571	1.97199	1.31731	1.49698	0.134398	0.488078
M744T1492	Positive	743.775	1491.85	24.8641	2.57493	1.48367	1.73551	0.0826507	0.440443
M744T1580	Positive	743.743	1580.13	26.3355	-1.51934	1.34087	-1.1331	0.257172	0.584961
M744T860	Positive	743.63	860.098	14.335	-0.944024	1.17138	-0.80591	0.420295	0.715007
M744T951	Negative	743.616	951.293	15.8549	-1.52408	1.10422	-1.38024	0.167513	0.521356
M744T999	Positive	743.67	999.236	16.6539	-2.88229	1.38053	-2.08781	0.0368148	0.422407
M745T1012	Positive	744.68	1011.75	16.8624	-3.03459	1.43298	-2.11768	0.0342025	0.422007
M745T1019	Negative	744.629	1019.07	16.9845	-1.06448	1.01969	-1.04392	0.296521	0.616263
M745T1081	Positive	744.661	1080.88	18.0147	-1.9693	1.30281	-1.51158	0.130642	0.480761
M745T1449	Positive	744.71	1448.84	24.1473	2.01845	1.29263	1.5615	0.118405	0.465979
M745T1555	Positive	744.764	1554.86	25.9143	-0.604035	1.36547	-0.442364	0.658226	0.850642
M745T888	Positive	744.645	888.188	14.8031	-2.83439	1.38839	-2.04149	0.0412022	0.422407
M745T952	Negative	744.619	952.201	15.87	-2.42204	1.13605	-2.13198	0.0330083	0.422007
M746T1019	Negative	745.631	1019.08	16.9847	-1.12334	1.04703	-1.07288	0.283325	0.604311
M746T1050	Positive	745.685	1049.58	17.4931	-2.24212	1.52443	-1.47079	0.141349	0.495884
M746T1492	Positive	745.721	1492.07	24.8679	1.98426	1.34864	1.47131	0.141208	0.495884
M746T1647	Positive	745.762	1647.22	27.4536	-0.0292795	1.34408	-0.0217841	0.98262	0.993429
M746T794	Negative	745.624	794.204	13.2367	-0.773022	1.0943	-0.706408	0.479935	0.751944
M746T889	Positive	745.651	888.873	14.8145	-1.5088	1.25738	-1.19996	0.230154	0.56876
M747T1008	Negative	746.594	1007.85	16.7975	-2.65436	1.3683	-1.9399	0.0523923	0.422407
M747T1030	Positive	746.691	1029.58	17.1597	-3.16655	1.50069	-2.11007	0.0348526	0.422407
M747T1073	Positive	746.695	1073.08	17.8846	-1.42995	1.32085	-1.0826	0.278987	0.601835
M747T1126	Positive	746.667	1125.88	18.7646	-0.00362289	1.15331	-0.00314129	0.997494	0.998579
M747T1493	Positive	746.724	1492.7	24.8784	2.09188	1.37069	1.52615	0.126972	0.4755
M747T796	Negative	746.629	795.77	13.2628	-1.24681	1.09032	-1.14353	0.252819	0.580516
M747T893	Positive	746.655	893.273	14.8879	-1.23182	1.40926	-0.87409	0.382069	0.688323
M747T979	Positive	746.661	979.053	16.3175	0.418583	1.19644	0.349856	0.726447	0.884036
M748T1007	Negative	747.591	1007.24	16.7873	-2.50853	1.25283	-2.00229	0.045254	0.422407
M748T1016	Positive	747.686	1016.08	16.9346	-0.174536	1.34779	-0.129498	0.896964	0.959661
M748T1086	Positive	747.7	1086.3	18.1049	-2.45602	1.51655	-1.61947	0.105345	0.455965
M748T1125	Positive	747.667	1125.44	18.7574	-0.452997	1.1868	-0.381696	0.702687	0.875978
M748T1458	Positive	747.68	1457.85	24.2974	2.37247	1.40382	1.69001	0.0910255	0.440443
M748T1736	Positive	747.773	1735.88	28.9313	-2.11807	1.35614	-1.56183	0.118327	0.465979
M748T859	Negative	747.637	859.486	14.3248	-1.93453	1.14886	-1.68386	0.092208	0.441138
M748T958	Positive	747.665	957.68	15.9613	1.25196	1.21164	1.03328	0.301474	0.621658
M749T1024	Positive	748.666	1023.62	17.0603	0.627444	1.29624	0.484051	0.62835	0.836028
M749T1047	Negative	748.604	1047.32	17.4553	-1.86247	1.35195	-1.37762	0.168321	0.521397
M749T1135	Positive	748.709	1135.35	18.9224	-2.74183	1.38249	-1.98325	0.0473395	0.422407
M749T1736	Positive	748.777	1735.6	28.9267	-2.26701	1.39672	-1.6231	0.104569	0.455965
M749T864	Negative	748.643	864.447	14.4075	-2.69525	1.18454	-2.27536	0.0228841	0.407669
M750T1019	Positive	749.634	1019.25	16.9874	-2.01192	1.21556	-1.65514	0.0978968	0.447362
M750T1047	Negative	749.606	1047.32	17.4553	-3.84666	1.46915	-2.6183	0.008837	0.334452
M750T1150	Positive	749.716	1149.91	19.1652	-1.54402	1.29615	-1.19123	0.233564	0.57063
M750T871	Negative	749.65	870.837	14.5139	-1.5291	1.10266	-1.38674	0.165521	0.520306
M750T916	Negative	749.657	915.877	15.2646	-1.43104	1.13523	-1.26057	0.207465	0.553696
M751T1040	Positive	750.63	1040.16	17.3359	-2.34933	1.29766	-1.81044	0.0702276	0.433489
M751T1113	Negative	750.619	1112.91	18.5484	-3.97807	1.33217	-2.98617	0.002825	0.252166
M751T1125	Positive	750.62	1124.68	18.7447	0.722196	1.22873	0.587759	0.556694	0.788247
M751T1440	Positive	750.752	1439.97	23.9994	1.00925	1.5255	0.661586	0.508236	0.76335
M751T891	Negative	750.653	890.973	14.8495	-2.94176	1.46931	-2.00213	0.0452705	0.422407
M752T1055	Positive	751.63	1054.91	17.5818	-1.4255	1.21496	-1.17328	0.240682	0.574141
M752T1113	Negative	751.624	1113.08	18.5513	-4.24465	1.35058	-3.14283	0.00167324	0.252166
M752T1439	Positive	751.755	1438.86	23.9811	1.32309	1.55691	0.849817	0.395427	0.698259
M752T923	Positive	751.669	922.556	15.3759	-0.418475	1.34043	-0.312194	0.754893	0.903123
M753T1055	Positive	752.633	1054.9	17.5817	-2.83708	1.33592	-2.12369	0.0336959	0.422007
M753T1108	Positive	752.648	1107.98	18.4663	-3.61894	1.47123	-2.45981	0.0139011	0.337197
M753T1114	Negative	752.629	1114.08	18.5679	-4.69238	1.56854	-2.99155	0.00277563	0.252166
M753T1482	Positive	752.767	1482.41	24.7068	1.45813	1.53945	0.947178	0.343548	0.655646
M753T793	Positive	752.613	793.475	13.2246	-0.141767	1.30245	-0.108846	0.913325	0.967011
M753T856	Positive	752.614	856.109	14.2685	1.90801	1.26417	1.5093	0.131222	0.481761
M753T924	Positive	752.674	923.616	15.3936	0.32315	1.59295	0.202863	0.839242	0.937777
M754T1111	Positive	753.653	1110.82	18.5136	-2.56032	1.33516	-1.91762	0.0551596	0.424387
M754T1483	Positive	753.773	1482.74	24.7123	1.6612	1.47908	1.12313	0.261382	0.586993
M754T794	Positive	753.616	793.693	13.2282	0.144665	1.29438	0.111764	0.911011	0.966699
M754T856	Positive	753.618	856.239	14.2706	1.26392	1.14638	1.10253	0.270231	0.59382
M754T990	Positive	753.693	989.667	16.4945	1.03401	1.39106	0.743327	0.457284	0.737209
M755T1123	Positive	754.661	1122.82	18.7136	-2.68773	1.34291	-2.00143	0.0453464	0.422407
M755T1525	Positive	754.782	1525.36	25.4226	1.48956	1.45792	1.0217	0.306922	0.627021
M755T834	Positive	754.629	833.866	13.8978	2.19646	1.2742	1.7238	0.0847445	0.440443
M755T924	Positive	754.627	923.564	15.3927	3.19859	1.40589	2.27514	0.0228977	0.407669
M755T983	Positive	754.683	982.993	16.3832	1.46707	1.60228	0.915613	0.35987	0.670476
M756T1525	Positive	755.786	1525.2	25.4201	2.22085	1.37316	1.61733	0.105807	0.455965
M756T1695	Positive	755.798	1695.12	28.252	-1.56435	1.41695	-1.10402	0.269584	0.593342
M756T836	Positive	755.635	835.79	13.9298	3.40395	1.39406	2.44176	0.014616	0.339427
M756T939	Positive	755.691	939.36	15.656	-1.08888	1.24443	-0.875007	0.38157	0.687873
M757T1059	Positive	756.69	1059.29	17.6548	-2.0267	1.49057	-1.35968	0.173931	0.526676
M757T1197	Positive	756.689	1196.73	19.9455	-5.78153	2.02213	-2.85912	0.00424815	0.262636
M757T1525	Positive	756.79	1525.39	25.4231	2.50257	1.45634	1.7184	0.0857241	0.440443
M757T897	Positive	756.646	896.819	14.947	0.697406	1.2303	0.56686	0.570809	0.797284
M757T977	Positive	756.647	977.081	16.2847	0.902559	1.27513	0.707819	0.479057	0.751944
M758T1011	Positive	757.714	1010.92	16.8486	-1.20502	1.25614	-0.959306	0.337404	0.652039
M758T1197	Positive	757.688	1196.73	19.9455	-2.60542	1.55023	-1.68067	0.0928273	0.441138
M758T1408	Positive	757.666	1408.05	23.4675	2.91959	1.54692	1.88736	0.0591119	0.426197
M758T1482	Positive	757.721	1481.88	24.6981	2.17332	1.46067	1.48789	0.136779	0.492119
M758T896	Positive	757.65	896.468	14.9411	0.223982	1.24731	0.179572	0.857489	0.945732
M759T1408	Positive	758.659	1407.91	23.4652	2.44154	1.48986	1.63878	0.101259	0.454614
M759T876	Positive	758.654	875.895	14.5983	-0.726286	1.29671	-0.560097	0.575413	0.799668
M759T964	Positive	759.121	964.435	16.0739	-2.55319	1.50363	-1.69801	0.0895054	0.440443
M759T998	Positive	758.682	998.143	16.6357	-1.9132	1.64766	-1.16116	0.245578	0.576409
M760T1092	Positive	759.731	1092.41	18.2068	-2.10937	1.57655	-1.33796	0.180909	0.529593
M760T1123	Positive	759.621	1122.69	18.7115	0.175137	1.53257	0.114277	0.909019	0.965701
M760T1449	Positive	759.674	1449.03	24.1506	0.961117	1.32556	0.725066	0.468411	0.743424
M760T1526	Positive	759.737	1526.13	25.4354	1.53488	1.41282	1.08639	0.277306	0.601702
M760T1593	Positive	759.614	1592.8	26.5467	-1.37978	1.405	-0.982049	0.326075	0.643087
M760T965_1	Positive	759.67	964.637	16.0773	-1.6021	1.42567	-1.12375	0.261118	0.586877
M760T965_2	Positive	760.137	965.308	16.0885	-1.34818	1.36187	-0.98995	0.322198	0.639761
M761T1023	Positive	760.676	1023.48	17.058	-0.787725	1.32508	-0.594473	0.552196	0.786183
M761T1030	Positive	761.139	1029.64	17.1606	0.152015	1.31729	0.115399	0.908129	0.965701
M761T1093	Positive	760.716	1093.22	18.2204	-1.77846	1.38967	-1.27977	0.200627	0.548004
M761T1449	Positive	760.681	1448.81	24.1469	2.75735	1.35042	2.04184	0.0411678	0.422407
M761T1527	Positive	760.737	1526.52	25.4419	2.63755	1.37797	1.91408	0.0556097	0.424387
M761T1588	Positive	760.63	1587.62	26.4603	-2.84375	1.63398	-1.74038	0.0817926	0.440443
M761T946	Positive	760.673	945.667	15.7611	-1.72771	1.27517	-1.35489	0.175454	0.52866
M762T1028	Positive	761.683	1028.1	17.1351	-0.100859	1.21133	-0.083263	0.933642	0.976342
M762T1030	Positive	762.154	1029.66	17.161	0.877715	1.31934	0.66527	0.505878	0.761591
M762T1105	Positive	761.736	1105.12	18.4186	-0.629073	1.22526	-0.513419	0.607658	0.823306
M762T1449	Positive	761.681	1448.85	24.1475	2.05041	1.32089	1.55229	0.120592	0.468111
M762T1493	Positive	761.692	1492.86	24.881	2.14497	1.35526	1.58269	0.113491	0.462901
M762T963	Positive	761.671	963.487	16.0581	-1.42615	1.39779	-1.02029	0.307592	0.62774
M763T1012	Positive	762.686	1012.04	16.8673	0.901821	1.21929	0.739627	0.459526	0.738471
M763T1092	Positive	762.696	1092.44	18.2073	-1.26038	1.23305	-1.02217	0.306701	0.627021
M763T1430	Positive	762.751	1429.88	23.8313	1.70528	1.43299	1.19001	0.234041	0.57063
M763T1493	Positive	762.699	1492.52	24.8753	2.55211	1.39791	1.82567	0.0679	0.433489
M763T952	Negative	762.585	952.233	15.8705	-2.80819	1.27228	-2.20722	0.027299	0.421669
M764T1029	Positive	763.685	1028.74	17.1457	0.167439	1.18562	0.141224	0.887693	0.958167
M764T1092	Positive	763.7	1091.63	18.1938	-1.45535	1.30484	-1.11535	0.264701	0.589583
M764T1428	Positive	763.756	1428.46	23.8077	2.07301	1.46177	1.41815	0.156146	0.50881
M764T1493	Positive	763.691	1492.81	24.8801	2.24265	1.36957	1.63748	0.101529	0.454614
M764T953	Negative	763.589	953.419	15.8903	-2.79894	1.24856	-2.24174	0.0249785	0.410361
M765T1092	Positive	764.703	1091.65	18.1942	1.58103	1.20901	1.30771	0.190973	0.538392
M765T1125	Positive	764.624	1124.66	18.7444	1.14753	1.26399	0.90786	0.363952	0.672812
M765T1471	Positive	764.765	1470.54	24.5091	2.64085	1.58389	1.66732	0.0954507	0.443931
M765T899	Negative	764.601	898.635	14.9772	-1.00582	1.28302	-0.783943	0.433074	0.720531
M765T948	Positive	765.256	947.893	15.7982	1.32541	1.10484	1.19964	0.23028	0.56876
M765T953	Positive	764.886	952.761	15.8794	0.880823	1.12769	0.781083	0.434754	0.721106
M765T965	Positive	764.555	964.517	16.0753	-4.4822	1.62031	-2.76626	0.00567029	0.284298
M765T997	Negative	764.605	997.343	16.6224	-1.08236	1.21241	-0.892738	0.371997	0.681748
M766T1029	Positive	766.39	1028.77	17.1462	-2.03873	1.3285	-1.53461	0.12488	0.472148
M766T1125	Positive	765.618	1124.73	18.7454	0.671846	1.22833	0.546959	0.584407	0.807426
M766T1470	Positive	765.772	1469.82	24.497	2.5443	1.58038	1.60993	0.107413	0.455965
M766T1608	Positive	765.8	1608.02	26.8003	-0.247603	1.46154	-0.169412	0.865472	0.949783
M766T898	Negative	765.603	897.615	14.9603	-1.19865	1.28872	-0.930107	0.352316	0.663749
M766T934	Positive	765.529	933.774	15.5629	-2.46368	2.08063	-1.1841	0.236373	0.571992
M767T1008	Positive	766.91	1008.17	16.8029	-0.52706	1.28478	-0.410232	0.681635	0.865768
M767T1021	Positive	766.656	1020.93	17.0154	-4.20575	1.45473	-2.89109	0.00383907	0.262636
M767T1063	Negative	766.616	1063.31	17.7219	-2.15907	1.17042	-1.8447	0.0650814	0.433319
M767T1470	Positive	766.777	1469.65	24.4942	2.2681	1.62269	1.39775	0.162189	0.517789
M767T1518	Positive	766.783	1517.78	25.2963	2.28677	1.58552	1.44229	0.149221	0.498609
M767T1598	Positive	766.75	1597.75	26.6292	-2.20673	1.49988	-1.47127	0.141218	0.495884
M767T852	Positive	766.636	851.7	14.195	-0.631898	1.2874	-0.490833	0.623545	0.835429
M767T912	Positive	766.635	912.213	15.2035	0.00524259	1.2887	0.0040681	0.996754	0.998579
M767T944	Negative	766.616	943.719	15.7286	-0.97918	1.09166	-0.896966	0.369737	0.679863
M768T1063	Negative	767.621	1063.33	17.7222	-1.83824	1.14798	-1.60129	0.109313	0.455965
M768T1429	Positive	767.709	1428.81	23.8135	1.63154	1.50658	1.08295	0.278832	0.601835
M768T1518	Positive	767.778	1517.85	25.2975	2.25554	1.58444	1.42356	0.154574	0.50608
M768T852	Positive	767.64	851.997	14.2	-1.15138	1.32069	-0.871807	0.383314	0.688381
M768T914	Positive	767.634	913.677	15.228	0.272757	1.33103	0.204922	0.837633	0.93736
M768T960.x	Negative	767.619	959.68	15.9947	-1.36362	1.12273	-1.21455	0.224537	0.56876
M768T960.y	Positive	768.463	959.891	15.9982	-0.35916	1.25897	-0.28528	0.77543	0.912659
M768T962	Positive	768.115	961.885	16.0314	0.65211	1.22739	0.531297	0.595213	0.813664
M768T997	Positive	767.656	996.577	16.6096	0.393019	1.21242	0.324161	0.745816	0.896246
M769T1049	Positive	768.669	1049.07	17.4845	-1.93768	1.25616	-1.54254	0.122942	0.469309
M769T1428	Positive	768.722	1427.6	23.7933	1.0316	1.33907	0.770384	0.441072	0.723757
M769T1517	Positive	768.791	1516.97	25.2829	2.85498	1.57571	1.81187	0.0700064	0.433489
M769T1567	Positive	768.799	1567.39	26.1232	3.03936	1.53777	1.97646	0.0481021	0.422407
M769T891	Positive	768.651	890.654	14.8442	0.326321	1.27963	0.255011	0.798714	0.920824
M769T991	Negative	768.631	991.284	16.5214	-1.22349	1.15414	-1.06009	0.289102	0.611426
M770T1036	Positive	769.669	1035.97	17.2661	-2.08517	1.49016	-1.39929	0.161725	0.517789
M770T1119	Negative	769.702	1119.02	18.6504	-2.4287	1.25191	-1.94	0.0523802	0.422407
M770T1183	Positive	769.754	1182.85	19.7141	-1.95764	1.38275	-1.41576	0.156847	0.510472
M770T1310	Positive	769.824	1310.02	21.8337	-2.58775	1.46472	-1.76671	0.077276	0.440443
M770T1470	Positive	769.726	1470.13	24.5022	1.71234	1.27442	1.34362	0.179071	0.529593
M770T1567	Positive	769.803	1567.37	26.1228	3.18322	1.54559	2.05955	0.0394418	0.422407
M770T1618	Positive	769.771	1618.49	26.9749	-1.29889	1.45123	-0.895027	0.370773	0.680903
M770T1695	Positive	769.814	1694.9	28.2484	-0.168746	1.33881	-0.126042	0.899699	0.961723
M770T893	Positive	769.656	892.776	14.8796	0.561327	1.13418	0.494919	0.620657	0.83399
M770T991	Negative	769.634	991.16	16.5193	-1.54033	1.21846	-1.26416	0.206172	0.552089
M771T1056	Negative	770.648	1055.87	17.5978	-2.08199	1.19508	-1.74214	0.0814844	0.440443
M771T1059	Positive	770.691	1059.11	17.6518	-1.68827	1.25695	-1.34315	0.179222	0.529593
M771T1115	Positive	770.694	1115.22	18.587	-3.86935	1.51007	-2.56236	0.0103962	0.334452
M771T1470	Positive	770.729	1469.76	24.496	1.77067	1.27543	1.38829	0.165049	0.520306
M771T1567	Positive	770.806	1567.47	26.1244	3.48397	1.63766	2.12741	0.033386	0.422007
M771T1695	Positive	770.813	1695.06	28.2511	-1.94432	1.33116	-1.46063	0.144118	0.496832
M771T942	Positive	770.668	941.99	15.6998	0.212179	1.43805	0.147546	0.882701	0.956677
M771T964	Positive	771.361	963.566	16.0594	-2.0295	1.52179	-1.33363	0.182326	0.530536
M771T966	Positive	770.789	966.437	16.1073	-1.4192	1.33385	-1.06398	0.287337	0.609102
M772T1057	Negative	771.651	1056.59	17.6099	-2.34384	1.23538	-1.89726	0.0577937	0.424502
M772T1083	Positive	771.706	1082.79	18.0466	-3.14886	1.52431	-2.06576	0.0388512	0.422407
M772T1176	Negative	771.717	1175.74	19.5956	-2.30134	1.31377	-1.75171	0.079824	0.440443
M772T1196	Positive	771.733	1196.05	19.9342	-3.28412	1.42539	-2.30402	0.0212218	0.405481
M772T1394	Positive	772.356	1393.91	23.2319	1.22906	2.81273	0.436965	0.662137	0.853173
M772T1469	Positive	771.725	1468.94	24.4823	1.82506	1.29173	1.41288	0.157691	0.511431
M772T1518	Positive	771.74	1517.64	25.294	2.23453	1.21226	1.84328	0.0652884	0.433319
M772T935	Positive	771.678	934.794	15.5799	2.4822	1.3758	1.80419	0.0712019	0.433489
M773T1007	Positive	772.676	1007.24	16.7873	-2.47575	1.27778	-1.93753	0.05268	0.422407
M773T1027	Positive	773.012	1026.69	17.1114	0.494209	1.23735	0.399408	0.689592	0.871369
M773T1038	Negative	772.612	1038.42	17.307	-3.686	1.44114	-2.55769	0.0105369	0.334452
M773T1102	Positive	772.716	1102.22	18.3703	-0.721073	1.4863	-0.485147	0.627572	0.836028
M773T1116	Negative	772.666	1115.6	18.5934	-0.594095	1.06365	-0.558543	0.576474	0.799934
M773T1171	Positive	772.713	1171.11	19.5185	-2.1413	1.33283	-1.60658	0.108146	0.455965
M773T1175	Negative	772.72	1175.5	19.5917	-2.69585	1.41016	-1.91172	0.0559116	0.424502
M773T1394	Positive	773.357	1393.99	23.2331	1.36373	2.8267	0.482446	0.629489	0.836028
M773T1413	Positive	772.738	1413.45	23.5574	3.1047	2.40791	1.28938	0.197268	0.544192
M773T1518	Positive	772.744	1518.29	25.3048	1.77591	1.22473	1.45004	0.147046	0.496832
M774T1008	Positive	773.688	1007.61	16.7935	-1.22419	1.21127	-1.01067	0.312175	0.630692
M774T1145	Positive	773.733	1144.68	19.078	-0.0891076	1.31783	-0.0676169	0.946091	0.980184
M774T1264	Positive	773.745	1263.66	21.061	-2.13481	1.36981	-1.55848	0.11912	0.466426
M774T1394	Positive	774.356	1393.97	23.2329	1.27166	2.80231	0.453791	0.649979	0.8482
M774T1482	Positive	773.703	1481.87	24.6978	1.38672	1.38678	0.999954	0.317333	0.63462
M774T1567	Positive	773.757	1567.1	26.1184	2.2491	1.31721	1.70748	0.0877335	0.440443
M774T910	Negative	773.659	909.588	15.1598	-3.61784	1.39235	-2.59837	0.00936672	0.334452
M775T1005	Positive	774.695	1005.37	16.7561	-0.284646	1.24673	-0.228315	0.819401	0.929913
M775T1057	Positive	774.68	1056.55	17.6091	-0.433946	1.19833	-0.362126	0.717258	0.882418
M775T1103	Negative	774.624	1102.91	18.3819	-4.90377	1.56031	-3.14282	0.00167331	0.252166
M775T1151	Positive	774.737	1150.87	19.1811	0.117351	1.34853	0.0870214	0.930655	0.975212
M775T1456	Positive	774.703	1456.32	24.2721	3.33863	2.80691	1.18943	0.23427	0.570683
M775T1569	Positive	774.761	1568.66	26.1444	0.925551	1.17854	0.785339	0.432255	0.720425
M775T832	Positive	774.659	831.944	13.8657	-3.17862	1.46818	-2.16502	0.0303865	0.422007
M775T844	Negative	774.608	844.281	14.0713	0.210906	1.11018	0.189974	0.84933	0.942926
M775T911	Negative	774.663	910.738	15.179	-3.34359	1.33043	-2.51316	0.0119656	0.334452
M776T1054	Positive	775.684	1054.31	17.5719	1.11478	1.26769	0.879382	0.379194	0.687873
M776T1103	Negative	775.627	1102.91	18.3819	-5.93912	1.80146	-3.29683	0.000977822	0.252166
M776T1144	Positive	775.728	1143.72	19.062	-1.57434	1.37423	-1.14562	0.251954	0.580126
M776T1455	Positive	775.755	1455.23	24.2538	2.90606	3.02135	0.961841	0.33613	0.651401
M776T1527	Positive	775.712	1526.75	25.4458	2.31026	1.47124	1.57028	0.116349	0.464833
M776T833	Positive	775.666	832.523	13.8754	-2.44521	1.41021	-1.73393	0.0829303	0.440443
M776T983	Negative	775.676	982.855	16.3809	-5.50185	1.50942	-3.64502	0.000267376	0.252166
M777T1112	Positive	776.659	1111.7	18.5284	-3.47435	1.38356	-2.51116	0.0120335	0.334452
M777T1234	Positive	776.744	1234.1	20.5683	0.414506	1.25014	0.331569	0.740215	0.892527
M777T1470	Positive	776.772	1470.44	24.5074	2.15279	1.44047	1.49451	0.135044	0.489134
M777T1644	Positive	776.793	1644.4	27.4067	-2.28325	1.50863	-1.51347	0.130162	0.479634
M777T866	Positive	776.661	866.316	14.4386	-0.922856	1.27226	-0.725365	0.468228	0.743424
M777T904	Positive	776.682	904.036	15.0673	-0.800545	1.26054	-0.63508	0.525376	0.775422
M777T914	Negative	776.623	914.291	15.2382	0.799686	1.10835	0.721513	0.470594	0.744922
M777T983	Negative	776.679	982.907	16.3818	-4.1862	1.44135	-2.90436	0.0036801	0.262636
M778T1111	Positive	777.651	1110.79	18.5132	-3.20554	1.37153	-2.3372	0.019429	0.405481
M778T1234	Positive	777.749	1234.06	20.5677	0.13475	1.2101	0.111354	0.911335	0.966699
M778T1579	Positive	777.785	1578.78	26.313	-0.859113	1.39588	-0.615465	0.538248	0.781908
M778T904	Positive	777.695	904.372	15.0729	-0.330157	1.28247	-0.257438	0.79684	0.920824
M778T915	Negative	777.627	915.278	15.2546	1.00307	1.09791	0.913622	0.360915	0.670476
M779T1124	Positive	778.66	1123.91	18.7318	-1.7602	1.18862	-1.48088	0.138639	0.495012
M779T1511	Positive	778.787	1511.28	25.188	2.77614	1.45562	1.90719	0.056496	0.424502
M779T1731	Positive	778.806	1730.6	28.8434	-4.45741	1.96914	-2.26363	0.0235966	0.407669
M779T833	Positive	778.634	833.043	13.8841	-1.26379	1.39737	-0.904402	0.365783	0.674447
M779T896	Positive	778.629	896.362	14.9394	2.96986	1.32075	2.24862	0.0245366	0.407958
M779T982	Negative	778.639	981.729	16.3621	-1.57324	1.08543	-1.44942	0.14722	0.496832
M780T1136	Positive	779.663	1136.38	18.9396	-1.99273	1.31204	-1.5188	0.128813	0.477501
M780T1506	Positive	779.792	1506.11	25.1018	3.30435	1.50364	2.19757	0.02798	0.421669
M780T1649	Positive	779.808	1649.39	27.4899	-1.04595	1.39099	-0.751943	0.452085	0.735004
M780T852	Positive	779.636	852.064	14.2011	-0.498364	1.25959	-0.395655	0.692359	0.871369
M780T982	Negative	779.643	982.297	16.3716	-1.66618	1.0892	-1.52973	0.126084	0.474103
M781T1044	Positive	780.704	1044.42	17.4069	-1.8418	1.46734	-1.2552	0.209407	0.555526
M781T1195	Positive	780.686	1195.15	19.9192	0.0251735	1.24598	0.0202037	0.983881	0.993429
M781T1555	Positive	780.803	1554.53	25.9089	2.21207	1.35129	1.63701	0.101629	0.454614
M781T882	Positive	780.649	881.799	14.6967	-0.282123	1.22114	-0.231031	0.81729	0.929157
M781T957	Positive	780.655	957.021	15.9503	-0.405253	1.37909	-0.293854	0.768869	0.909203
M782T1044	Positive	781.728	1044.42	17.407	-0.648602	2.00153	-0.324054	0.745897	0.896246
M782T1092	Positive	781.723	1091.8	18.1966	1.02647	1.22446	0.838307	0.401858	0.701469
M782T1196	Positive	781.688	1195.84	19.9306	-0.829991	1.37689	-0.602803	0.54664	0.786183
M782T1555	Positive	781.81	1554.74	25.9123	1.68198	1.32103	1.27323	0.202937	0.550201
M782T1734	Positive	781.817	1734.12	28.9019	-3.83029	1.56936	-2.44067	0.0146601	0.339427
M782T885	Positive	781.654	885.319	14.7553	-0.854226	1.23561	-0.69134	0.489352	0.752837
M782T971	Positive	781.672	971.388	16.1898	-0.344234	1.59665	-0.215598	0.829301	0.934121
M783T1024	Positive	782.665	1023.59	17.0599	1.16785	1.17625	0.992855	0.320781	0.637404
M783T1083	Positive	782.707	1082.71	18.0452	-2.26327	1.56643	-1.44486	0.148496	0.498219
M783T1554	Positive	782.816	1554.45	25.9074	2.60627	1.56791	1.66226	0.0964606	0.44525
M783T1610_1	Positive	782.818	1609.65	26.8275	0.358239	1.7245	0.207735	0.835436	0.93736
M783T1610_2	Positive	783.286	1609.53	26.8255	0.29575	1.84057	0.160684	0.872342	0.953153
M783T891	Positive	782.661	891.4	14.8567	0.0303011	1.37321	0.0220658	0.982395	0.993429
M783T949	Positive	782.664	948.708	15.8118	-0.555456	1.16696	-0.475986	0.634084	0.83762
M783T970	Positive	783.134	970.341	16.1723	-0.314012	1.28272	-0.244802	0.80661	0.924185
M784T1054	Positive	783.726	1053.72	17.562	-2.94787	1.35716	-2.17209	0.0298492	0.422007
M784T1309	Positive	783.831	1309.3	21.8216	-2.97376	1.37885	-2.15669	0.0310295	0.422007
M784T1430	Positive	783.678	1429.65	23.8275	1.64436	1.35276	1.21556	0.224153	0.56876
M784T1554	Positive	783.805	1554.37	25.9062	0.654395	1.30968	0.499661	0.617314	0.831647
M784T1609	Positive	784.3	1609.44	26.824	-0.347904	1.62036	-0.214708	0.829995	0.934252
M784T1610	Positive	783.823	1609.52	26.8253	-0.939654	2.04718	-0.459	0.646234	0.845862
M784T946	Positive	783.669	945.755	15.7626	-0.549525	1.17212	-0.468832	0.63919	0.83954
M784T970	Positive	784.148	970.361	16.1727	-0.73395	1.3058	-0.562067	0.57407	0.799008
M785T1056	Positive	784.683	1056.01	17.6001	-2.70831	1.63632	-1.65512	0.097901	0.447362
M785T1167	Positive	784.765	1167.38	19.4564	-2.87051	1.51753	-1.89157	0.0585486	0.425248
M785T1309	Positive	784.822	1309.26	21.821	-1.15942	1.39684	-0.830028	0.406523	0.704776
M785T1427	Positive	784.685	1427.29	23.7882	1.42751	1.46361	0.975333	0.329395	0.644793
M785T1555	Positive	784.765	1554.57	25.9095	-0.555791	1.25668	-0.442269	0.658294	0.850642
M785T1610	Positive	784.829	1609.52	26.8254	-0.88994	2.04429	-0.43533	0.663323	0.853799
M785T971	Positive	784.677	971.211	16.1869	-3.30051	1.4283	-2.31079	0.0208445	0.405481
M786T1001	Positive	785.687	1001.26	16.6877	-0.884058	1.35622	-0.651856	0.514494	0.767985
M786T1120	Positive	785.749	1119.76	18.6626	0.41765	1.25419	0.333004	0.739131	0.891609
M786T1218	Negative	785.735	1218.09	20.3015	-3.92138	1.3422	-2.9216	0.00348233	0.262636
M786T1470	Positive	785.696	1469.65	24.4942	2.70769	1.32258	2.04728	0.0406302	0.422407
M786T1610	Positive	785.833	1609.59	26.8266	-0.477679	1.98079	-0.241156	0.809434	0.926245
M787T1001	Positive	786.689	1001.01	16.6836	-0.879515	1.28944	-0.682091	0.495182	0.753834
M787T1010	Negative	786.645	1009.87	16.8312	-3.86926	1.38547	-2.79275	0.00522625	0.277393
M787T1066	Positive	787.165	1065.57	17.7594	-2.14356	1.48763	-1.44092	0.149607	0.499294
M787T1105	Positive	786.736	1105.4	18.4234	-0.681328	1.20056	-0.567507	0.570369	0.797158
M787T1611	Positive	786.815	1610.79	26.8465	0.962642	1.19947	0.802558	0.42223	0.715381
M787T911	Positive	787.316	911.37	15.1895	-0.537672	1.43266	-0.375298	0.707439	0.878557
M788T1047	Positive	787.7	1047.06	17.451	-1.8943	1.36655	-1.38619	0.165688	0.520306
M788T1066	Positive	788.18	1066.16	17.7693	-0.898124	1.55098	-0.579069	0.562542	0.791747
M788T1126	Positive	787.757	1125.7	18.7616	-4.13283	1.65154	-2.50241	0.012335	0.334452
M788T1184	Positive	787.763	1183.71	19.7286	-1.56426	1.38934	-1.1259	0.260208	0.586264
M788T1470	Positive	787.7	1470.17	24.5029	1.75199	1.27611	1.37292	0.169777	0.522861
M788T1518	Positive	787.713	1517.99	25.2998	1.82427	1.34776	1.35356	0.175875	0.529352
M788T1607	Positive	788.141	1607.01	26.7836	0.0164172	1.26216	0.0130072	0.989622	0.993582
M789T1017	Negative	788.654	1017.07	16.9512	-2.28974	1.32934	-1.72247	0.0849853	0.440443
M789T1047	Positive	788.707	1047.07	17.4511	-2.64264	1.35228	-1.95421	0.050676	0.422407
M789T1075	Negative	788.659	1074.69	17.9115	-2.32961	1.20518	-1.933	0.0532368	0.422407
M789T1123	Positive	788.713	1123.27	18.7212	-0.543696	1.17372	-0.463224	0.643204	0.843201
M789T1184_1	Positive	788.759	1183.56	19.726	-0.373175	1.36631	-0.273125	0.784757	0.91428
M789T1184_2	Positive	788.772	1183.72	19.7287	-0.864181	1.32529	-0.652068	0.514357	0.767985
M789T1466	Positive	788.757	1466.19	24.4365	1.7091	1.41815	1.20516	0.228142	0.56876
M789T1607	Positive	788.766	1607.01	26.7834	-1.43223	1.28282	-1.11647	0.264221	0.589531
M789T1609	Positive	789.495	1608.85	26.8142	0.650883	1.21189	0.537083	0.59121	0.811892
M789T899	Negative	788.625	898.933	14.9822	-1.1142	1.14846	-0.970169	0.331962	0.64796
M789T954	Positive	788.958	953.891	15.8982	-0.852237	1.34957	-0.631486	0.527723	0.775596
M789T970	Positive	789.354	969.774	16.1629	2.2672	1.34399	1.68692	0.0916191	0.441138
M790T1049	Positive	789.712	1049.09	17.4848	-1.33725	1.20049	-1.11392	0.265312	0.589583
M790T1123	Positive	789.717	1123.13	18.7188	-0.320414	1.15632	-0.277098	0.781705	0.913956
M790T1197	Positive	789.776	1196.73	19.9454	2.27068	1.55492	1.46032	0.144202	0.496832
M790T1466	Positive	789.756	1466.18	24.4364	0.543002	1.35967	0.399362	0.689627	0.871369
M790T1519	Positive	789.716	1518.51	25.3086	1.87969	1.42176	1.32209	0.186138	0.532704
M790T1568	Positive	789.73	1567.77	26.1295	2.10202	1.30362	1.61245	0.106865	0.455965
M790T1608	Positive	790.484	1608.46	26.8076	2.27194	1.36253	1.66745	0.0954258	0.443931
M790T972	Positive	790.342	972.287	16.2048	1.04826	1.24914	0.839184	0.401366	0.701469
M791T1011	Positive	790.652	1011.35	16.8558	-2.62	1.35599	-1.93217	0.0533382	0.422407
M791T1068	Negative	790.669	1068.32	17.8053	-3.36905	1.33573	-2.52225	0.0116607	0.334452
M791T1109	Positive	790.719	1108.79	18.4798	0.805312	1.12363	0.716704	0.473556	0.748149
M791T1493	Positive	790.777	1492.68	24.878	2.37823	1.39253	1.70785	0.0876644	0.440443
M791T1568	Positive	790.732	1567.63	26.1272	1.25385	1.32646	0.945261	0.344526	0.655646
M791T700	Positive	790.838	700.188	11.6698	-2.05431	1.46622	-1.40109	0.161187	0.517502
M791T951	Negative	790.625	951.131	15.8522	-1.81069	1.22028	-1.48384	0.137853	0.49348
M791T983	Positive	790.986	983.051	16.3842	0.163153	1.42307	0.114648	0.908724	0.965701
M791T998	Positive	791.362	998.02	16.6337	0.39851	1.23288	0.323235	0.746517	0.896601
M792T1011	Positive	791.676	1011	16.8501	-4.21136	1.52965	-2.75316	0.00590226	0.284298
M792T1064	Positive	792.423	1063.79	17.7298	-2.55156	1.45389	-1.75499	0.0792612	0.440443
M792T1124	Positive	791.725	1123.72	18.7287	-0.0410851	1.18227	-0.0347511	0.972278	0.99143
M792T1492	Positive	791.79	1491.9	24.8651	2.5044	1.41488	1.77005	0.0767191	0.440443
M792T1579	Positive	791.802	1578.74	26.3123	-1.20316	1.48603	-0.809646	0.418144	0.713274
M792T1609_1	Positive	792.036	1609.33	26.8221	0.946515	1.41269	0.670009	0.502852	0.758473
M792T1609_2	Positive	792.414	1608.77	26.8128	0.0255662	1.65971	0.015404	0.98771	0.993582
M792T700	Positive	791.842	700.148	11.6691	-2.68905	1.4867	-1.80874	0.0704907	0.433489
M792T950	Negative	791.624	950.294	15.8382	-2.07892	1.12677	-1.84502	0.0650346	0.433319
M792T970	Positive	792.261	969.785	16.1631	-0.526489	1.33731	-0.393692	0.693808	0.871622
M792T983	Positive	791.949	983.321	16.3887	-0.821534	1.16702	-0.703959	0.481458	0.751944
M793T1023	Positive	792.661	1022.6	17.0434	-2.35194	1.27032	-1.85145	0.0641048	0.43191
M793T1048	Positive	793.029	1047.93	17.4655	-0.225408	1.20255	-0.187442	0.851314	0.942926
M793T1492	Positive	792.796	1491.82	24.8637	2.15763	1.3453	1.60383	0.108751	0.455965
M793T1541	Positive	792.802	1541.12	25.6854	2.65185	1.29618	2.0459	0.0407664	0.422407
M793T1608	Positive	792.781	1607.63	26.7939	-0.324032	1.53435	-0.211185	0.832743	0.936138
M793T1609	Positive	793.371	1608.8	26.8134	-0.822357	1.91876	-0.428589	0.668223	0.855808
M793T700	Positive	792.847	700.226	11.6704	-2.27515	1.4127	-1.6105	0.107289	0.455965
M793T887	Positive	792.656	887.102	14.785	-0.700281	1.2448	-0.562566	0.57373	0.798938
M793T971	Positive	793.225	971.148	16.1858	-1.17974	1.22817	-0.96057	0.336768	0.651401
M794T1001	Positive	794.273	1001.49	16.6915	1.22367	1.25464	0.975313	0.329405	0.644793
M794T1033	Positive	793.685	1032.66	17.211	-2.91164	1.50392	-1.93604	0.0528626	0.422407
M794T1123	Positive	793.551	1123.05	18.7175	0.649541	1.20523	0.538934	0.589932	0.811591
M794T1183_1	Positive	794.085	1182.9	19.715	-0.755232	1.40835	-0.536253	0.591783	0.811892
M794T1183_2	Positive	794.453	1182.88	19.7146	-1.04745	1.39354	-0.751641	0.452267	0.735004
M794T1450	Positive	793.724	1450.1	24.1683	1.64877	1.22762	1.34306	0.179252	0.529593
M794T1541	Positive	793.806	1540.88	25.6814	2.65004	1.29208	2.05098	0.0402688	0.422407
M794T1609	Positive	794.236	1608.77	26.8128	0.658408	1.67394	0.393329	0.694077	0.871622
M794T1645	Positive	793.821	1644.63	27.4106	-3.4347	1.70411	-2.01554	0.0438483	0.422407
M794T886	Positive	793.655	886.194	14.7699	0.388385	1.44685	0.268435	0.788365	0.915777
M794T970	Positive	794.074	969.69	16.1615	0.0192034	1.19823	0.0160264	0.987213	0.993582
M794T971	Positive	793.656	970.65	16.1775	-0.81543	1.23156	-0.662114	0.507898	0.76335
M795T1061	Negative	794.652	1061.44	17.6907	-1.26505	1.2329	-1.02608	0.304854	0.625609
M795T1067	Positive	794.695	1066.66	17.7776	-1.49399	1.45632	-1.02587	0.304953	0.625609
M795T1122	Positive	795.404	1122.28	18.7047	0.174595	1.19756	0.145792	0.884086	0.957268
M795T1249	Positive	794.784	1249.42	20.8237	-3.16908	1.40267	-2.25932	0.0238637	0.407669
M795T1311	Positive	794.867	1311.21	21.8535	-2.65481	1.46814	-1.80827	0.070564	0.433489
M795T1540	Positive	794.811	1540.43	25.6739	2.6495	1.34392	1.97148	0.048669	0.422407
M795T1596	Positive	794.819	1596.46	26.6076	3.01467	1.42124	2.12115	0.0339088	0.422007
M795T1639	Positive	794.821	1639.47	27.3244	-0.832535	1.87418	-0.444213	0.656889	0.850642
M795T951	Positive	794.66	951.118	15.852	-1.24282	1.34711	-0.922579	0.356227	0.667019
M796T1061	Negative	795.654	1061.15	17.6858	-1.31308	1.10913	-1.18388	0.236461	0.571992
M796T1077	Positive	795.706	1077.48	17.958	-0.226911	1.22535	-0.185181	0.853087	0.943986
M796T1136	Negative	795.719	1136.15	18.9358	-2.71715	1.16986	-2.32262	0.0201997	0.405481
M796T1311	Positive	795.862	1310.92	21.8486	-3.12585	1.46099	-2.13955	0.0323913	0.422007
M796T1492	Positive	795.742	1492.05	24.8675	1.60392	1.16612	1.37543	0.168997	0.522861
M796T1540	Positive	795.817	1540.25	25.6708	2.42219	1.40542	1.72346	0.0848046	0.440443
M796T1599	Positive	795.816	1599.11	26.6518	3.01477	1.43053	2.10745	0.0350784	0.422407
M796T1734	Positive	795.833	1734.18	28.903	-2.33036	1.65674	-1.40659	0.159549	0.513834
M796T689	Positive	795.796	689.147	11.4858	-0.920495	1.34615	-0.683798	0.494103	0.753163
M796T923	Positive	795.668	923.2	15.3867	-0.251818	1.31041	-0.192167	0.847611	0.94217
M796T970	Positive	795.921	969.617	16.1603	0.448973	1.26396	0.355211	0.722432	0.883938
M797T1011	Positive	796.681	1010.8	16.8467	0.926749	1.23397	0.751034	0.452632	0.735004
M797T1093	Negative	796.669	1093.08	18.218	-0.918645	1.12387	-0.817393	0.413704	0.709648
M797T1128	Positive	796.712	1128.05	18.8008	-1.47368	1.36834	-1.07698	0.281489	0.604128
M797T1492	Positive	796.748	1491.82	24.8636	1.89359	1.17892	1.60621	0.108228	0.455965
M797T1596	Positive	796.828	1596.02	26.6003	2.95817	1.43024	2.0683	0.038612	0.422407
M797T1667	Positive	796.834	1666.52	27.7753	1.90539	1.44556	1.3181	0.18747	0.535074
M797T694	Positive	796.799	693.536	11.5589	0.150999	1.30028	0.116128	0.907551	0.965701
M797T927	Positive	796.634	927.263	15.4544	0.839012	1.43551	0.58447	0.558904	0.789325
M798T1011	Positive	797.684	1011.33	16.8555	-0.358243	1.30536	-0.27444	0.783746	0.913956
M798T1129	Positive	797.712	1128.54	18.809	-1.21948	1.27654	-0.955305	0.339423	0.654653
M798T1191	Negative	797.735	1190.66	19.8443	-3.60009	1.45261	-2.47836	0.0131987	0.334452
M798T1265	Positive	797.787	1265.36	21.0893	-0.990529	1.26242	-0.784626	0.432673	0.720531
M798T1540	Positive	797.76	1540.25	25.6709	2.36594	1.23419	1.917	0.0552383	0.424387
M798T1596	Positive	797.838	1595.67	26.5945	3.03185	1.54583	1.96131	0.0498425	0.422407
M798T1667	Positive	797.839	1666.53	27.7755	1.86541	1.43234	1.30235	0.192797	0.539827
M799T1044	Positive	798.686	1043.55	17.3925	0.921824	1.33456	0.690733	0.489734	0.752837
M799T1144	Positive	798.729	1144.44	19.074	-1.09063	1.56759	-0.695738	0.486593	0.751957
M799T1190	Negative	798.738	1190.31	19.8385	-3.49946	1.41573	-2.47184	0.0134421	0.334452
M799T1203	Positive	798.76	1202.9	20.0483	-2.94928	1.51513	-1.94655	0.0515892	0.422407
M799T1434	Positive	798.758	1433.75	23.8958	3.15017	2.64236	1.19218	0.23319	0.57063
M799T1541	Positive	798.767	1541.37	25.6895	2.55549	1.2663	2.01807	0.0435835	0.422407
M799T1593	Positive	798.825	1593.37	26.5562	2.70412	1.55751	1.73618	0.0825313	0.440443
M799T1667	Positive	798.843	1666.58	27.7763	1.77751	1.43075	1.24236	0.214102	0.558
M799T838	Positive	798.665	837.512	13.9585	-0.79754	1.25366	-0.636171	0.524665	0.775002
M800T1054	Positive	799.68	1053.73	17.5621	-0.488133	1.34994	-0.361596	0.717654	0.882418
M800T1159	Positive	799.763	1159.18	19.3197	-1.81077	1.34473	-1.34657	0.178119	0.529593
M800T1259	Negative	799.751	1259.1	20.9851	-1.89995	1.22699	-1.54846	0.121512	0.468399
M800T1434	Positive	799.761	1433.78	23.8963	2.90618	2.76483	1.05113	0.293201	0.613148
M800T1540	Positive	799.763	1539.68	25.6614	2.23697	1.27713	1.75157	0.0798481	0.440443
M800T1597	Positive	799.778	1596.64	26.6106	2.68105	1.23065	2.17856	0.0293646	0.422007
M800T1667	Positive	799.849	1666.6	27.7766	0.774599	1.48671	0.521015	0.602356	0.819775
M800T838	Positive	799.671	838.196	13.9699	-0.453452	1.23704	-0.366561	0.713947	0.881258
M801T1094	Positive	800.712	1094.32	18.2386	-0.952868	1.30266	-0.731482	0.464485	0.741886
M801T1159	Positive	800.772	1159.41	19.3236	-2.75867	1.58273	-1.74298	0.081337	0.440443
M801T1199	Positive	800.75	1199.38	19.9896	0.337329	1.3687	0.246459	0.805327	0.923817
M801T1434	Positive	800.81	1434.32	23.9053	0.0447209	1.61275	0.0277296	0.977878	0.992295
M801T1478	Positive	800.772	1477.94	24.6323	4.17582	3.15773	1.32241	0.186031	0.532704
M801T1597	Positive	800.785	1597.42	26.6236	2.58805	1.17966	2.1939	0.0282429	0.421669
M801T1666	Positive	800.861	1666.01	27.7668	1.78206	1.2346	1.44343	0.148899	0.498219
M801T891	Negative	800.625	891.364	14.8561	-1.91042	1.16562	-1.63897	0.10122	0.454614
M802T1023	Negative	801.699	1022.67	17.0444	-3.84283	1.40547	-2.7342	0.00625327	0.288629
M802T1096	Positive	801.717	1095.9	18.2649	-0.294905	1.18784	-0.248271	0.803925	0.923448
M802T1159	Positive	801.774	1159.31	19.3218	-2.20237	1.52499	-1.44419	0.148686	0.498219
M802T1225	Positive	801.781	1224.97	20.4161	-1.45374	1.35263	-1.07475	0.282486	0.604311
M802T1478	Positive	801.778	1477.58	24.6263	2.95655	2.90746	1.01689	0.309208	0.628859
M802T1555	Positive	801.759	1555.09	25.9182	0.189688	1.25834	0.150744	0.880178	0.956677
M802T1668	Positive	801.789	1667.91	27.7985	1.12945	1.28826	0.87672	0.380639	0.687873
M802T892	Negative	801.63	891.682	14.8614	-1.80436	1.24497	-1.44932	0.14725	0.496832
M803T1226	Positive	802.782	1225.61	20.4268	-1.95372	1.36842	-1.42772	0.153372	0.504889
M803T1668	Positive	802.794	1668.02	27.8004	1.17317	1.28808	0.910788	0.362407	0.670855
M803T889	Positive	802.638	888.709	14.8118	0.272047	1.20291	0.226157	0.821079	0.930838
M803T949	Negative	802.636	948.629	15.8105	-2.57774	1.26363	-2.03995	0.0413557	0.422407
M804T1085	Negative	803.71	1084.7	18.0784	-3.17276	1.22274	-2.59479	0.009465	0.334452
M804T1160	Positive	803.755	1159.61	19.3269	1.83959	1.2549	1.46592	0.14267	0.496832
M804T1226	Positive	803.788	1226.17	20.4361	-1.86611	1.4503	-1.28671	0.198197	0.545296
M804T1604	Positive	803.755	1604.43	26.7405	-0.0605669	1.22727	-0.0493511	0.96064	0.986004
M804T888	Positive	803.644	888.084	14.8014	0.551657	1.23956	0.445044	0.656288	0.850642
M804T948	Negative	803.643	947.524	15.7921	-2.2795	1.13347	-2.01108	0.0443174	0.422407
M805T1019	Negative	804.652	1019.08	16.9846	-1.95042	1.09686	-1.77818	0.0753738	0.440443
M805T1085	Negative	804.714	1084.8	18.08	-4.04365	1.27951	-3.16031	0.00157599	0.252166
M805T1197	Positive	804.685	1196.72	19.9453	-2.61081	1.41398	-1.84643	0.0648297	0.433319
M805T1310	Positive	804.777	1310.33	21.8388	-2.0995	1.63905	-1.28092	0.200221	0.548004
M805T1527	Positive	804.812	1526.7	25.4449	2.79903	1.48874	1.88014	0.0600896	0.426451
M805T1603	Positive	804.76	1603.23	26.7204	-0.459201	1.17388	-0.391182	0.695663	0.871684
M805T1620	Positive	804.793	1619.62	26.9936	2.60098	1.58567	1.6403	0.100942	0.454614
M805T888	Positive	804.654	887.966	14.7994	-1.20643	1.28233	-0.940806	0.346804	0.658413
M805T947	Negative	804.65	946.537	15.7756	-1.7875	1.13122	-1.58015	0.114072	0.462901
M805T971	Positive	804.654	970.798	16.18	1.99783	1.24683	1.60233	0.109083	0.455965
M806T1019	Negative	805.658	1018.86	16.981	-1.85283	1.11069	-1.66817	0.0952817	0.443931
M806T1321	Positive	805.544	1320.82	22.0136	-0.599398	1.95282	-0.30694	0.758889	0.904363
M806T1527	Positive	805.812	1526.84	25.4473	2.51452	1.33246	1.88713	0.0591425	0.426197
M806T1604	Positive	805.755	1603.61	26.7268	-1.53509	1.26972	-1.20901	0.22666	0.56876
M806T888	Positive	805.658	887.959	14.7993	-0.997126	1.35534	-0.735702	0.461912	0.739917
M806T952	Negative	805.657	952.052	15.8675	-2.78873	1.23722	-2.25402	0.024195	0.407669
M806T972	Positive	805.667	971.646	16.1941	1.70464	1.28468	1.32689	0.184545	0.532704
M807T1019	Negative	806.664	1018.66	16.9777	-1.81446	1.07598	-1.68634	0.0917302	0.441138
M807T1084	Negative	806.678	1083.59	18.0598	-3.00215	1.20498	-2.49145	0.0127221	0.334452
M807T1580	Positive	806.821	1580.44	26.3407	2.35376	1.30509	1.80353	0.0713058	0.433489
M807T871	Positive	806.665	871.458	14.5243	-1.56634	1.68536	-0.92938	0.352692	0.664004
M807T961	Positive	806.669	961.117	16.0186	-3.66247	1.39273	-2.62971	0.00854567	0.334452
M808T1018	Negative	807.669	1018.18	16.9697	-1.01576	1.06558	-0.953244	0.340466	0.654834
M808T1117	Positive	807.724	1116.99	18.6165	1.5503	1.35463	1.14445	0.252439	0.580126
M808T1321	Positive	807.555	1320.92	22.0154	-0.532407	1.84502	-0.288564	0.772915	0.910476
M808T1581	Positive	807.826	1580.6	26.3433	2.39706	1.32346	1.81121	0.0701079	0.433489
M808T960	Positive	807.674	959.834	15.9972	-1.84238	1.18811	-1.55068	0.120979	0.468306
M809T1120	Positive	808.707	1120.09	18.6682	0.0927278	1.29431	0.0716428	0.942886	0.978333
M809T1580	Positive	808.832	1580.13	26.3355	2.38959	1.35123	1.76845	0.0769851	0.440443
M809T1651	Positive	808.839	1650.95	27.5159	1.42798	1.34311	1.06319	0.287694	0.60939
M809T987	Positive	808.682	986.902	16.4484	-0.732027	1.30832	-0.559517	0.575809	0.799815
M810T1083	Positive	809.736	1082.89	18.0481	-1.84405	1.40244	-1.31488	0.188549	0.535937
M810T1183	Positive	809.749	1182.89	19.7149	-1.13558	1.47603	-0.769346	0.441688	0.724321
M810T1202	Positive	810.387	1202.03	20.0338	4.02899	1.663	2.42272	0.015405	0.345673
M810T1637	Positive	809.845	1636.77	27.2794	0.993697	1.23226	0.806401	0.420012	0.715007
M810T989	Positive	809.688	988.833	16.4806	0.129632	1.32034	0.0981805	0.921789	0.970674
M811T1010	Negative	810.646	1009.95	16.8326	-2.46181	1.25459	-1.96225	0.0497336	0.422407
M811T1070_1	Positive	810.699	1069.54	17.8257	-0.943114	1.27646	-0.738852	0.459997	0.738564
M811T1070_2	Positive	811.174	1070.35	17.8392	-1.86225	1.44292	-1.29062	0.196836	0.543812
M811T1183	Positive	810.753	1182.69	19.7115	-0.694465	1.43359	-0.484424	0.628085	0.836028
M811T1606	Positive	810.856	1606.15	26.7692	-0.345207	1.62682	-0.212198	0.831953	0.935693
M811T1726	Positive	810.85	1725.8	28.7634	1.05339	1.35272	0.778716	0.436147	0.72144
M811T990	Positive	810.694	989.909	16.4985	-0.499324	1.18993	-0.419623	0.674761	0.8606
M812T1011	Negative	811.651	1010.72	16.8453	-1.55738	1.19951	-1.29835	0.194168	0.540166
M812T1051	Positive	811.705	1050.84	17.5139	-0.668223	1.25099	-0.534158	0.593233	0.812567
M812T1070	Positive	812.189	1070.41	17.8402	-1.20944	1.45122	-0.833395	0.404622	0.702402
M812T1145	Positive	811.767	1145.22	19.0869	-2.58977	1.38487	-1.87004	0.0614787	0.429573
M812T1605	Positive	811.875	1604.62	26.7436	1.27129	1.6991	0.748212	0.454332	0.735434
M812T1726	Positive	811.855	1725.74	28.7623	1.96594	1.29781	1.51482	0.129818	0.479008
M813T1025	Negative	812.664	1025.28	17.0881	-2.32438	1.38329	-1.68033	0.092894	0.441138
M813T1101	Positive	812.714	1100.81	18.3469	0.24116	1.22398	0.197029	0.843805	0.93968
M813T1145	Positive	812.775	1145.42	19.0903	-0.119501	1.34237	-0.0890221	0.929064	0.974617
M813T1250	Positive	812.793	1249.51	20.8251	-3.41707	1.54542	-2.21109	0.0270298	0.421669
M813T1305	Positive	812.794	1305.28	21.7546	-0.189065	1.38961	-0.136056	0.891777	0.95837
M813T1446	Positive	812.777	1445.81	24.0969	-1.26537	1.8096	-0.699257	0.484392	0.751957
M813T1492	Positive	812.723	1492.21	24.8702	1.25679	1.27627	0.984737	0.324753	0.642522
M813T1604	Positive	812.862	1603.51	26.7252	1.59506	1.67627	0.951548	0.341326	0.655199
M813T1726	Positive	812.859	1726.16	28.7694	1.86162	1.37678	1.35215	0.176326	0.529554
M813T960_1	Positive	813.061	959.503	15.9917	-1.22081	1.31949	-0.92521	0.354857	0.666429
M813T960_2	Positive	813.445	960.221	16.0037	-2.05411	1.34001	-1.5329	0.1253	0.472738
M814T1026	Negative	813.669	1025.6	17.0934	-1.29267	1.23389	-1.04763	0.294807	0.614552
M814T1102	Positive	813.723	1101.75	18.3626	0.745143	1.29921	0.573536	0.566282	0.79549
M814T1198_1	Positive	813.783	1197.62	19.9603	-2.54584	1.3098	-1.94369	0.0519325	0.422407
M814T1198_2	Positive	814.268	1197.61	19.9601	-3.31211	1.43663	-2.30547	0.0211402	0.405481
M814T1540	Positive	813.733	1540.27	25.6711	1.82847	1.28623	1.42157	0.155152	0.507371
M814T1726	Positive	813.868	1725.84	28.764	0.0551491	1.25523	0.0439354	0.964956	0.988072
M814T960	Positive	814.419	959.95	15.9992	-0.655244	1.28277	-0.510802	0.609489	0.824603
M815T1101	Positive	814.723	1101.03	18.3506	-0.18976	1.22782	-0.15455	0.877176	0.955409
M815T1217	Positive	814.787	1217.13	20.2855	-1.36774	1.39142	-0.982985	0.325615	0.643033
M815T1477	Positive	814.787	1477.25	24.6209	0.507273	1.2801	0.396275	0.691902	0.871369
M815T1540	Positive	814.737	1540.36	25.6727	2.26588	1.29193	1.75387	0.0794522	0.440443
M816T1140	Positive	815.738	1140.32	19.0053	-0.287552	1.2879	-0.223273	0.823323	0.931167
M816T1198	Positive	815.792	1197.61	19.9602	-2.19155	1.28873	-1.70055	0.089028	0.440443
M816T1265	Positive	815.798	1265.34	21.0889	-0.994888	1.39453	-0.713419	0.475586	0.750067
M816T1550	Positive	815.744	1549.82	25.8303	0.96283	1.16448	0.826834	0.408331	0.705218
M816T1597	Positive	815.751	1597.47	26.6244	3.15058	1.25019	2.52009	0.0117326	0.334452
M816T1722	Positive	815.797	1722.1	28.7017	0.788631	1.30159	0.605899	0.544582	0.784832
M817T1000	Negative	816.659	1000.15	16.6691	-2.10069	1.31874	-1.59295	0.111171	0.459305
M817T1069_1	Positive	816.514	1069.41	17.8236	0.396512	1.12836	0.351406	0.725284	0.883938
M817T1069_2	Positive	817.116	1068.62	17.8103	0.258041	1.47037	0.175494	0.860691	0.94755
M817T1146	Positive	816.741	1145.86	19.0977	0.570938	1.18515	0.481743	0.629989	0.836028
M817T1253	Positive	816.8	1253.09	20.8848	-1.30417	1.36003	-0.958927	0.337596	0.652039
M817T1524	Positive	816.803	1524	25.3999	0.817779	1.34977	0.605864	0.544605	0.784832
M817T1597	Positive	816.754	1597.34	26.6224	3.12262	1.25592	2.48632	0.0129072	0.334452
M818T1000	Negative	817.664	1000.26	16.6709	-1.73393	1.30792	-1.32572	0.184934	0.532704
M818T1070	Positive	817.503	1070.41	17.8402	0.603246	1.29765	0.464876	0.64202	0.842194
M818T1142	Negative	817.726	1142.19	19.0366	-2.96724	1.39484	-2.1273	0.0333954	0.422007
M818T1265	Positive	817.807	1265.46	21.0911	-0.847053	1.3954	-0.607034	0.543828	0.784832
M818T1516	Positive	817.808	1515.77	25.2629	1.56482	1.19267	1.31203	0.189511	0.537012
M818T1620	Positive	817.815	1619.66	26.9944	-2.14293	1.57694	-1.35892	0.174171	0.526676
M818T1669	Positive	817.764	1669.33	27.8222	0.941253	1.29123	0.728959	0.466027	0.742629
M819T1035	Positive	818.703	1035.29	17.2549	-1.71624	1.46622	-1.17053	0.24179	0.574302
M819T1097	Positive	819.462	1096.78	18.2797	-0.701748	1.48277	-0.473268	0.636022	0.83831
M819T1100	Positive	819.123	1099.83	18.3304	-0.958933	1.29631	-0.739742	0.459456	0.738471
M819T1107	Positive	818.685	1106.92	18.4486	-2.26866	1.21695	-1.86423	0.0622899	0.430869
M819T1144	Negative	818.731	1143.9	19.065	-3.0806	1.36469	-2.25737	0.0239852	0.407669
M819T1266	Positive	818.81	1266.18	21.103	-0.27636	1.37849	-0.200481	0.841105	0.938835
M819T1515	Positive	818.813	1514.58	25.243	2.82647	1.45339	1.94474	0.0518066	0.422407
M819T1567	Positive	818.821	1566.87	26.1144	2.29727	1.15288	1.99263	0.0463016	0.422407
M819T1669	Positive	818.767	1669.34	27.8223	1.19225	1.24987	0.953897	0.340136	0.654667
M819T889	Positive	818.616	888.732	14.8122	0.0588284	1.28796	0.0456757	0.963569	0.987175
M820T1035	Positive	819.719	1034.73	17.2455	-0.510515	1.35963	-0.375479	0.707304	0.878557
M820T1070	Positive	820.453	1070.47	17.8411	-0.896401	1.27225	-0.704582	0.481071	0.751944
M820T1107	Positive	819.712	1107.12	18.4519	-2.49729	1.38328	-1.80534	0.0710209	0.433489
M820T1197_1	Positive	819.598	1196.72	19.9454	-2.29365	1.34298	-1.70789	0.0876576	0.440443
M820T1197_2	Positive	820.204	1196.72	19.9454	-2.54904	1.47443	-1.72883	0.0838394	0.440443
M820T1480	Positive	819.746	1479.76	24.6626	1.6153	1.23184	1.31129	0.189761	0.537171
M820T1566	Positive	819.825	1566.3	26.1049	2.07357	1.13364	1.82912	0.0673812	0.433489
M820T1687	Positive	819.83	1687.16	28.1193	-1.59224	1.51199	-1.05308	0.292306	0.613148
M820T890	Positive	819.62	889.66	14.8277	-0.774636	1.30081	-0.595501	0.551508	0.786183
M821T1070_1	Positive	820.809	1069.82	17.8303	-1.57109	1.63368	-0.961687	0.336207	0.651401
M821T1070_2	Positive	821.426	1069.9	17.8317	-0.733278	1.3679	-0.536061	0.591916	0.811892
M821T1101	Positive	820.72	1101.04	18.3507	-1.96762	1.26205	-1.55907	0.11898	0.466426
M821T1197_1	Positive	820.586	1196.72	19.9454	-1.01379	1.43765	-0.705169	0.480705	0.751944
M821T1197_2	Positive	820.915	1196.73	19.9455	-0.467583	1.1998	-0.389716	0.696746	0.872105
M821T1566	Positive	820.831	1566.11	26.1019	2.15751	1.13795	1.89596	0.057965	0.424502
M821T1654	Positive	820.839	1654.4	27.5734	1.25132	1.61294	0.775802	0.437866	0.722361
M821T991	Positive	820.696	991.482	16.5247	-2.35289	1.32662	-1.7736	0.0761295	0.440443
M822T1071	Positive	822.339	1070.85	17.8474	-0.129933	1.34369	-0.0966987	0.922966	0.971233
M822T1105	Positive	821.727	1105.21	18.4201	-1.43453	1.12494	-1.27521	0.202235	0.549378
M822T1174	Positive	821.739	1174.17	19.5695	-0.375851	1.50138	-0.250338	0.802326	0.922675
M822T1524	Positive	821.763	1524.12	25.402	-3.45937	1.48838	-2.32424	0.0201124	0.405481
M822T1631	Positive	821.842	1631.42	27.1903	2.66026	1.29644	2.05196	0.0401733	0.422407
M822T993	Positive	821.705	993.076	16.5513	-1.3748	1.25893	-1.09204	0.274815	0.599122
M823T1010	Positive	822.687	1010.47	16.8411	-0.664761	1.47817	-0.449718	0.652914	0.849619
M823T1149	Positive	822.734	1149.09	19.1515	0.258715	1.46865	0.176159	0.860169	0.947353
M823T1516	Positive	822.77	1515.77	25.2628	1.39704	1.22676	1.1388	0.254786	0.582637
M823T1630	Positive	822.847	1629.74	27.1624	2.66493	1.30372	2.0441	0.0409438	0.422407
M823T1707	Positive	822.855	1707.33	28.4555	2.24225	1.26523	1.77221	0.0763601	0.440443
M824T1148	Positive	823.74	1147.99	19.1331	1.69874	1.33373	1.27368	0.202778	0.550201
M824T1197_1	Positive	823.55	1196.72	19.9454	-1.65281	1.47354	-1.12166	0.262005	0.587587
M824T1197_2	Positive	823.935	1196.72	19.9454	-0.68849	1.40395	-0.490394	0.623855	0.835439
M824T1222	Positive	823.763	1222.06	20.3676	-2.34194	1.3273	-1.76445	0.0776566	0.440443
M824T1265	Positive	823.599	1265.48	21.0913	0.409032	1.45475	0.28117	0.77858	0.912864
M824T1514	Positive	823.766	1513.97	25.2328	1.24667	1.20056	1.03841	0.299078	0.619711
M824T1566	Positive	823.782	1565.83	26.0971	2.61385	1.36123	1.92021	0.0548317	0.423909
M824T1630	Positive	823.854	1629.62	27.1603	2.52304	1.29387	1.94999	0.0511776	0.422407
M824T1707	Positive	823.859	1707.3	28.455	2.1734	1.26347	1.72018	0.0853992	0.440443
M824T980	Positive	823.659	980.214	16.3369	2.4331	1.49192	1.63086	0.102921	0.455226
M825T1039	Positive	824.667	1039.17	17.3195	0.351126	1.26977	0.276528	0.782143	0.913956
M825T1115	Positive	824.734	1115.16	18.586	-0.229367	1.12444	-0.203983	0.838367	0.93736
M825T1203	Positive	824.756	1202.93	20.0488	0.192296	1.20725	0.159284	0.873445	0.953455
M825T1456	Positive	824.778	1455.53	24.2589	4.60359	2.59302	1.77538	0.0758358	0.440443
M825T1567	Positive	824.789	1566.58	26.1097	2.10869	1.35541	1.55576	0.119766	0.467714
M825T1630	Positive	825.293	1629.53	27.1588	1.63206	1.33516	1.22237	0.221569	0.567661
M825T1707	Positive	824.863	1707.35	28.4558	2.23556	1.26263	1.77056	0.0766334	0.440443
M825T1792	Positive	824.871	1792.4	29.8733	1.21697	1.3678	0.889725	0.373614	0.683802
M825T894	Negative	824.627	894.235	14.9039	-1.51277	1.31605	-1.14948	0.250358	0.578562
M826T1115	Positive	825.732	1115.12	18.5854	0.85148	1.14279	0.745091	0.456217	0.736094
M826T1171	Positive	825.768	1170.97	19.5162	-1.42613	1.23352	-1.15614	0.247624	0.577719
M826T1214	Positive	825.763	1214.14	20.2356	-2.20728	1.38521	-1.59347	0.111055	0.459305
M826T1566	Positive	825.779	1565.7	26.0951	1.78663	1.4762	1.21029	0.226167	0.56876
M826T1629_1	Positive	825.802	1629.32	27.1553	2.565	1.31646	1.94841	0.0513659	0.422407
M826T1629_2	Positive	826.257	1629.18	27.1531	2.3642	1.23083	1.92082	0.0547543	0.423909
M826T1707	Positive	825.869	1707.45	28.4576	2.31663	1.26175	1.83605	0.0663509	0.433319
M826T1792	Positive	825.876	1792.39	29.8732	1.36069	1.3901	0.978838	0.32766	0.643202
M826T896	Negative	825.632	895.983	14.933	-1.77189	1.36208	-1.30087	0.193302	0.539827
M827T1123	Positive	826.687	1122.64	18.7107	2.0006	1.23102	1.62516	0.104129	0.455965
M827T1171	Positive	826.779	1171.37	19.5229	-1.03654	1.41112	-0.734554	0.462611	0.740122
M827T1227	Positive	826.769	1227.08	20.4513	-2.84631	1.67099	-1.70336	0.0884998	0.440443
M827T1502	Positive	826.793	1502.09	25.0348	2.32409	2.64293	0.87936	0.379206	0.687873
M827T1624	Positive	826.805	1623.77	27.0628	1.55555	1.18791	1.30948	0.190371	0.537611
M827T1629	Positive	827.279	1629.02	27.1504	2.4881	1.31369	1.89397	0.058229	0.424502
M827T1707	Positive	827.313	1706.59	28.4432	1.58264	1.25042	1.26568	0.205627	0.552089
M827T1792	Positive	826.88	1792.42	29.8737	1.21467	1.37746	0.88182	0.377874	0.687873
M827T924	Negative	826.641	924.406	15.4068	-2.19968	1.63997	-1.34129	0.179826	0.529593
M828T1227_1	Positive	827.799	1227.13	20.4521	-2.07252	1.30024	-1.59395	0.110947	0.459305
M828T1227_2	Positive	828.278	1226.5	20.4417	-1.54314	1.28401	-1.20181	0.229437	0.56876
M828T1593	Positive	827.799	1593.45	26.5575	-0.319455	1.33202	-0.239827	0.810465	0.926245
M828T1629	Positive	828.257	1629.2	27.1533	2.40479	1.28778	1.86739	0.0618473	0.429971
M828T1708	Positive	827.821	1708.09	28.4681	1.31854	1.24648	1.05781	0.29014	0.611874
M828T941	Negative	827.647	941.395	15.6899	0.666087	1.09996	0.605553	0.544811	0.784832
M829T1226	Positive	828.804	1226.42	20.4403	-2.09826	1.28556	-1.63218	0.102642	0.454722
M829T1276	Positive	828.787	1275.82	21.2637	-1.68348	1.46179	-1.15165	0.249464	0.578562
M829T1435	Positive	828.797	1435.06	23.9177	1.98181	1.89533	1.04563	0.295733	0.615554
M829T1592	Positive	828.799	1592.4	26.54	-0.502788	1.47969	-0.339793	0.734013	0.888931
M829T1707	Positive	829.309	1706.65	28.4442	1.54331	1.39011	1.11021	0.266909	0.591228
M829T1708	Positive	828.809	1708.21	28.4701	1.4793	1.18623	1.24706	0.212374	0.557259
M829T870	Positive	828.66	869.703	14.495	-1.12795	1.19166	-0.94654	0.343873	0.655646
M829T927	Positive	828.662	926.742	15.4457	0.339062	1.23499	0.274547	0.783664	0.913956
M829T973	Negative	828.654	973.159	16.2193	-0.994404	1.17095	-0.849226	0.395755	0.698392
M830T1113	Negative	829.728	1112.72	18.5454	-0.510058	1.21402	-0.42014	0.674383	0.8606
M830T1156	Positive	829.799	1156.48	19.2747	0.203718	1.28008	0.159145	0.873555	0.953455
M830T1226	Positive	829.813	1226.44	20.4407	-1.88001	1.23378	-1.52379	0.127562	0.475773
M830T1292	Positive	829.811	1291.79	21.5299	-2.77733	1.53222	-1.81262	0.0698911	0.433489
M830T1664	Positive	829.823	1664.24	27.7373	0.805467	1.25812	0.640217	0.522032	0.773017
M830T1707_1	Positive	829.711	1707.39	28.4564	2.401	1.35358	1.77382	0.0760935	0.440443
M830T1707_2	Positive	830.284	1707.03	28.4505	1.68444	1.22691	1.37292	0.169777	0.522861
M830T924	Positive	829.665	923.673	15.3946	0.314709	1.24043	0.253709	0.79972	0.921508
M830T991	Negative	829.662	990.924	16.5154	-4.74637	1.50673	-3.15011	0.0016321	0.252166
M831T1056	Negative	830.671	1055.67	17.5944	-2.45517	1.22723	-2.00057	0.0454385	0.422407
M831T1112	Negative	830.731	1112.28	18.5381	-1.54697	1.24681	-1.24074	0.214701	0.55839
M831T1303	Positive	830.806	1302.92	21.7153	-0.342948	1.36072	-0.252035	0.801014	0.921822
M831T1553	Positive	830.825	1552.79	25.8798	1.89034	1.28035	1.47642	0.139831	0.495786
M831T1664	Positive	830.825	1663.7	27.7283	0.645175	1.29509	0.498169	0.618365	0.83253
M831T1707	Positive	830.682	1707.11	28.4518	2.36093	1.37483	1.71725	0.0859339	0.440443
M831T921	Positive	830.677	920.872	15.3479	-0.630058	1.26131	-0.499528	0.617407	0.831647
M831T988	Positive	830.677	988.297	16.4716	-0.464411	1.18003	-0.393558	0.693907	0.871622
M831T992	Negative	830.669	992.095	16.5349	-1.64508	1.26024	-1.30538	0.191765	0.538936
M832T1056	Negative	831.677	1055.99	17.5998	-2.40946	1.27249	-1.89349	0.0582922	0.424502
M832T1123	Negative	831.737	1122.66	18.711	-1.55504	1.217	-1.27777	0.201332	0.548004
M832T1148	Positive	831.812	1148.03	19.1339	-2.69694	1.36492	-1.97589	0.0481673	0.422407
M832T1176	Negative	831.742	1176.06	19.601	-3.54823	1.43605	-2.47083	0.01348	0.334452
M832T1293	Positive	831.812	1293.44	21.5573	-1.34874	1.4439	-0.93409	0.350258	0.661677
M832T1552	Positive	831.83	1552.46	25.8744	1.72972	1.27649	1.35506	0.175399	0.52866
M832T1744	Positive	831.782	1744.16	29.0693	1.43645	1.33554	1.07556	0.282124	0.604311
M832T916	Positive	831.681	915.672	15.2612	-1.91802	1.30853	-1.46579	0.142706	0.496832
M832T988	Positive	831.683	987.775	16.4629	1.27684	1.26972	1.00561	0.314601	0.633333
M833T1054	Positive	832.69	1053.93	17.5655	1.26071	1.34317	0.938604	0.347934	0.659202
M833T1056	Negative	832.684	1055.88	17.598	-1.87866	1.17227	-1.60258	0.109028	0.455965
M833T1115	Negative	832.692	1115.26	18.5877	-1.66953	1.11428	-1.49831	0.134053	0.488078
M833T1148	Positive	832.822	1148.24	19.1374	-2.00124	1.35478	-1.47717	0.139629	0.495786
M833T1176	Negative	832.747	1175.8	19.5966	-3.17636	1.42226	-2.23332	0.0255279	0.411887
M833T1618	Positive	832.849	1618.38	26.973	3.04885	1.38988	2.1936	0.028264	0.421669
M833T1728	Positive	832.783	1728.01	28.8002	2.61133	1.41878	1.84055	0.0656876	0.433319
M833T924	Positive	832.693	923.624	15.3937	-0.605655	1.2779	-0.473945	0.635539	0.838074
M833T978	Positive	832.689	978.059	16.301	-0.122598	1.17015	-0.104771	0.916557	0.96775
M834T1057	Negative	833.691	1057.23	17.6205	-1.65129	1.22381	-1.34931	0.177239	0.529593
M834T1071	Positive	833.694	1071.4	17.8566	2.76154	1.42846	1.93323	0.0532081	0.422407
M834T1115	Negative	833.696	1115.49	18.5915	-1.10757	1.09634	-1.01025	0.312378	0.630692
M834T1129	Positive	833.754	1129.41	18.8234	0.56314	1.51482	0.371754	0.710076	0.879344
M834T1176	Negative	833.753	1175.78	19.5963	-1.65966	1.33078	-1.24713	0.212349	0.557259
M834T1608	Positive	833.854	1607.93	26.7989	1.70757	1.26253	1.3525	0.176216	0.529554
M834T1843	Positive	833.863	1843.34	30.7223	1.71299	1.27328	1.34533	0.178518	0.529593
M834T840	Negative	833.603	840.421	14.007	-0.977594	1.21185	-0.806693	0.419843	0.715007
M834T979	Positive	833.696	979.432	16.3239	1.32977	1.25782	1.0572	0.290418	0.611874
M835T1042	Positive	834.703	1041.77	17.3629	-1.57293	1.2596	-1.24875	0.211757	0.557259
M835T1115	Negative	834.7	1115.43	18.5905	-0.972851	1.15579	-0.841722	0.399944	0.701299
M835T1119	Positive	834.735	1118.82	18.647	-1.45717	1.65352	-0.881253	0.378181	0.687873
M835T1248	Positive	834.779	1247.68	20.7947	-2.94647	1.50134	-1.96256	0.0496975	0.422407
M835T1687	Positive	834.856	1687.25	28.1208	1.94515	1.31811	1.47571	0.140021	0.495786
M835T1752	Positive	834.857	1752.13	29.2022	2.00812	1.2847	1.5631	0.118029	0.465979
M835T841	Negative	834.607	840.63	14.0105	-0.811479	1.2337	-0.657759	0.510693	0.764792
M835T992	Positive	834.706	991.546	16.5258	0.127773	1.23168	0.103739	0.917377	0.968245
M836T1041	Positive	835.709	1040.89	17.3482	-1.37035	1.25793	-1.08937	0.27599	0.599318
M836T1100	Positive	835.713	1099.54	18.3256	0.861331	1.25914	0.684061	0.493937	0.753163
M836T1197	Positive	835.768	1196.71	19.9451	-1.89416	1.30302	-1.45367	0.146038	0.496832
M836T1321	Positive	835.593	1320.77	22.0128	-1.98617	1.99774	-0.994208	0.320122	0.637012
M836T1687	Positive	835.86	1687.01	28.1168	2.25073	1.28513	1.75136	0.0798832	0.440443
M836T708	Positive	835.643	707.956	11.7993	-1.72042	1.30029	-1.3231	0.185801	0.532704
M836T848	Positive	835.635	848.208	14.1368	-0.833026	1.17941	-0.706306	0.479998	0.751944
M836T907	Negative	835.618	906.558	15.1093	-0.153785	1.14307	-0.134538	0.892977	0.958622
M837T1084	Positive	836.716	1084.11	18.0685	-1.55944	1.32524	-1.17672	0.239307	0.572776
M837T1196	Positive	836.777	1196.12	19.9353	-0.896015	1.49957	-0.597515	0.550163	0.786183
M837T1685	Positive	836.864	1685.47	28.0911	1.57763	1.30234	1.21138	0.225751	0.56876
M837T1771	Positive	836.869	1770.89	29.5148	1.06389	1.17661	0.904202	0.365888	0.674447
M837T848	Positive	836.641	847.855	14.1309	-0.811659	1.16604	-0.696082	0.486377	0.751957
M838T1085	Positive	837.721	1084.94	18.0824	-2.10023	1.38316	-1.51843	0.128907	0.477501
M838T1196	Positive	837.775	1195.79	19.9299	-0.841255	1.23109	-0.683339	0.494393	0.753163
M838T1264	Positive	837.782	1264.47	21.0745	-2.31758	1.50748	-1.53739	0.124199	0.47187
M838T1515	Positive	837.734	1514.88	25.248	0.967498	1.24061	0.779859	0.435474	0.72144
M838T1685	Positive	837.871	1685.11	28.0852	2.89284	1.43789	2.01186	0.044235	0.422407
M838T1771	Positive	837.873	1770.64	29.5107	1.43916	1.21947	1.18015	0.237942	0.571992
M838T915	Positive	837.657	914.577	15.2429	-0.0196483	1.22104	-0.0160915	0.987161	0.993582
M839T1053	Negative	838.682	1052.69	17.5448	0.810463	1.26042	0.643009	0.520218	0.772701
M839T1085	Positive	838.726	1085.32	18.0886	-1.12081	1.23999	-0.90388	0.366059	0.674447
M839T1136	Positive	838.734	1135.92	18.932	-0.43456	1.34747	-0.322502	0.747073	0.896877
M839T1264	Positive	838.787	1264.4	21.0734	-2.43627	1.50869	-1.61482	0.10635	0.455965
M839T1515	Positive	838.738	1514.76	25.246	2.18593	1.24001	1.76283	0.0779292	0.440443
M839T1604	Positive	838.9	1603.57	26.7261	-2.88931	1.58317	-1.82502	0.0679987	0.433489
M839T1771	Positive	838.879	1770.64	29.5107	0.955426	1.17792	0.811111	0.417302	0.712718
M839T1872	Positive	838.884	1871.51	31.1919	0.477757	1.32749	0.359896	0.718925	0.883059
M839T915	Positive	838.663	915.131	15.2522	0.591179	1.2266	0.481965	0.62983	0.836028
M840T1135	Positive	839.736	1135.38	18.923	-0.0768727	1.3194	-0.0582632	0.953539	0.984206
M840T1224	Positive	839.783	1224.49	20.4082	-3.51775	1.41397	-2.48784	0.012852	0.334452
M840T1265	Positive	839.792	1264.9	21.0816	-1.42135	1.46012	-0.973444	0.330333	0.646123
M840T1455	Positive	839.812	1455.09	24.2515	0.197382	1.34345	0.146922	0.883194	0.956677
M840T1514	Positive	839.737	1513.76	25.2293	0.825431	1.20269	0.68632	0.492511	0.753163
M840T1566	Positive	839.752	1565.73	26.0955	2.9404	1.39811	2.10313	0.0354542	0.422407
M840T1682	Positive	839.815	1682.37	28.0395	2.37743	1.27756	1.86091	0.0627566	0.430869
M840T1872	Positive	839.889	1871.94	31.199	1.13239	1.35035	0.838595	0.401696	0.701469
M841T1003	Negative	840.663	1003.25	16.7208	-1.71477	1.37738	-1.24495	0.213151	0.557567
M841T1060	Positive	841.197	1059.99	17.6664	-1.48759	1.33514	-1.11418	0.2652	0.589583
M841T1121	Negative	840.698	1121.07	18.6845	-1.48454	1.25801	-1.18007	0.237971	0.571992
M841T1163	Positive	840.746	1162.67	19.3778	-0.326797	1.42282	-0.229683	0.818338	0.92947
M841T1225	Positive	840.792	1224.76	20.4127	-2.04593	1.50942	-1.35544	0.175278	0.52866
M841T1501	Positive	840.808	1500.75	25.0126	0.635212	1.30358	0.487282	0.626058	0.835956
M841T1566	Positive	840.754	1565.77	26.0962	2.32763	1.3905	1.67395	0.0941414	0.441138
M841T1683	Positive	840.812	1682.82	28.0469	2.51869	1.30603	1.92851	0.0537917	0.422407
M841T1872	Positive	840.893	1871.87	31.1978	0.682463	1.26813	0.538167	0.590462	0.811591
M842T1059	Positive	841.574	1059.47	17.6578	-2.04961	1.30601	-1.56937	0.116563	0.464833
M842T1175	Positive	841.76	1174.86	19.581	0.166071	1.26183	0.131611	0.895292	0.959321
M842T1271	Positive	841.818	1271.48	21.1913	-2.33338	1.36553	-1.70878	0.0874924	0.440443
M842T1501	Positive	841.812	1500.97	25.0162	0.88862	1.2761	0.696356	0.486206	0.751957
M842T1566	Positive	841.751	1565.85	26.0976	2.16938	1.40629	1.54263	0.122921	0.469309
M842T1629	Positive	841.772	1629.35	27.1559	3.50208	1.40376	2.49479	0.0126031	0.334452
M842T1770	Positive	841.829	1770.08	29.5013	2.10898	1.27324	1.65638	0.0976447	0.447362
M843T1256	Positive	842.775	1255.83	20.9305	0.0162586	1.22672	0.0132538	0.989425	0.993582
M843T1474	Positive	842.813	1474.15	24.5691	2.37792	1.85595	1.28124	0.20011	0.548004
M843T1549	Positive	842.821	1548.89	25.8149	0.555295	1.21711	0.456242	0.648216	0.846906
M843T1629	Positive	842.775	1629.3	27.155	3.19837	1.39816	2.28756	0.0221631	0.407669
M843T1770	Positive	842.828	1770.13	29.5021	0.979063	1.26763	0.772355	0.439904	0.72313
M844T1153	Negative	843.746	1152.95	19.2158	-1.62087	1.16964	-1.38579	0.165812	0.520306
M844T1231	Positive	843.768	1230.99	20.5165	-0.441196	1.44688	-0.304928	0.760421	0.904363
M844T1331	Positive	843.831	1330.69	22.1782	-3.16857	1.60502	-1.97416	0.0483636	0.422407
M844T1549	Positive	843.827	1548.96	25.816	0.381515	1.21492	0.314025	0.753502	0.90185
M844T1629	Positive	843.772	1629.5	27.1583	2.87754	1.37322	2.09547	0.0361292	0.422407
M844T1710	Positive	843.789	1709.77	28.4962	1.2931	1.26453	1.02259	0.3065	0.627021
M844T1872	Positive	843.837	1872	31.2	0.357868	1.27936	0.279725	0.779688	0.913775
M845T1078	Positive	844.74	1078.06	17.9677	-2.79667	1.48728	-1.88039	0.0600554	0.426451
M845T1154	Negative	844.749	1154.04	19.2341	-2.46637	1.21943	-2.02256	0.0431183	0.422407
M845T1275	Positive	844.783	1275	21.25	-0.258995	1.35482	-0.191165	0.848396	0.942662
M845T1549	Positive	844.834	1548.66	25.8111	1.08328	1.26517	0.856235	0.391868	0.695534
M845T1621	Positive	844.843	1621.04	27.0173	0.767144	1.26087	0.608424	0.542906	0.784293
M845T1710	Positive	844.788	1709.87	28.4978	1.51117	1.26109	1.19831	0.230797	0.56876
M845T840	Positive	844.719	839.873	13.9979	-2.62899	1.38766	-1.89455	0.0581515	0.424502
M845T924	Positive	844.637	924.171	15.4028	1.61587	1.22733	1.31657	0.187983	0.535805
M846T1217	Negative	845.76	1217.35	20.2892	-4.03902	1.45125	-2.78313	0.00538374	0.280361
M846T1472	Positive	846.384	1471.7	24.5283	1.28804	2.68337	0.48001	0.63122	0.836776
M846T1537	Positive	845.84	1537.44	25.624	1.56827	1.26745	1.23734	0.215959	0.55839
M846T1605	Positive	845.846	1604.76	26.746	-0.416725	1.18897	-0.350493	0.725969	0.883938
M846T1710	Positive	845.785	1710.02	28.5004	1.20033	1.24967	0.96052	0.336793	0.651401
M847T1125	Positive	846.731	1124.66	18.7443	-3.12953	1.38012	-2.26758	0.0233547	0.407669
M847T1218	Negative	846.765	1218.09	20.3016	-3.07083	1.27286	-2.41255	0.0158412	0.352595
M847T1472	Positive	847.383	1472.05	24.5342	1.20432	2.66094	0.452592	0.650842	0.848287
M847T1594	Positive	846.853	1593.99	26.5665	0.889261	1.29825	0.68497	0.493363	0.753163
M847T1665	Positive	846.856	1665.43	27.7572	1.5644	1.31246	1.19196	0.233277	0.57063
M847T987	Positive	846.654	986.923	16.4487	0.243023	1.2061	0.201495	0.840311	0.938592
M848T1125	Positive	847.734	1125.37	18.7561	-1.39081	1.41516	-0.982792	0.32571	0.643033
M848T1219	Negative	847.77	1218.88	20.3146	-3.30953	1.32027	-2.5067	0.0121864	0.334452
M848T1472	Positive	848.381	1472.07	24.5346	1.17815	2.67915	0.439747	0.66012	0.85137
M848T1559	Positive	847.787	1558.73	25.9788	-0.628534	1.33275	-0.471606	0.637208	0.838671
M848T1665	Positive	847.86	1665.29	27.7549	1.45799	1.28883	1.13126	0.257947	0.585473
M849T1073	Positive	848.677	1072.98	17.8831	2.08729	1.43694	1.4526	0.146336	0.496832
M849T1173	Positive	848.758	1172.61	19.5435	-2.92239	1.51218	-1.93257	0.0532892	0.422407
M849T1206	Positive	848.756	1205.5	20.0917	-3.69852	1.44104	-2.56656	0.0102714	0.334452
M849T1539	Positive	848.79	1539.12	25.6521	-1.04272	1.23308	-0.845623	0.397763	0.69947
M849T1592	Positive	849.352	1592.39	26.5399	0.599719	1.20873	0.496155	0.619785	0.833223
M849T1665	Positive	848.868	1665.18	27.753	1.48396	1.28888	1.15136	0.249584	0.578562
M849T1749_1	Positive	848.872	1748.96	29.1494	1.27	1.24774	1.01784	0.308755	0.628859
M849T1749_2	Positive	849.358	1749.24	29.1539	2.00965	1.37594	1.46056	0.144135	0.496832
M850T1073	Positive	849.675	1072.59	17.8765	2.0901	1.3909	1.50269	0.132919	0.485901
M850T1172	Positive	849.752	1172.45	19.5408	-3.46844	1.5336	-2.26164	0.0237199	0.407669
M850T1219	Positive	849.77	1219.05	20.3175	-0.55307	1.35882	-0.407021	0.683992	0.867963
M850T1592	Positive	849.808	1591.62	26.527	2.16919	1.28308	1.6906	0.0909127	0.440443
M850T1665	Positive	849.872	1665.31	27.7551	1.38579	1.2782	1.08417	0.27829	0.601835
M850T1749_1	Positive	849.877	1748.9	29.1484	1.76224	1.2846	1.37181	0.170122	0.522868
M850T1749_2	Positive	850.365	1749.17	29.1529	2.39318	1.40577	1.7024	0.0886808	0.440443
M851T1099	Positive	850.69	1098.62	18.3103	1.08076	1.36835	0.78983	0.429627	0.720425
M851T1228	Positive	850.771	1227.74	20.4623	-3.1645	1.57913	-2.00395	0.0450751	0.422407
M851T1592	Positive	851.377	1592.07	26.5345	0.903065	1.17079	0.771327	0.440513	0.72327
M851T1593	Positive	850.804	1592.51	26.5418	2.79346	1.28698	2.17055	0.0299655	0.422007
M851T1664	Positive	851.373	1664.32	27.7387	1.87911	1.35946	1.38225	0.166895	0.521356
M851T1749	Positive	850.884	1748.67	29.1445	1.45799	1.33237	1.09428	0.27383	0.597558
M851T1844	Positive	850.888	1844.04	30.734	1.5271	1.27466	1.19804	0.230901	0.56876
M851T932	Negative	850.646	932.026	15.5338	-1.74307	1.13292	-1.53856	0.123912	0.471722
M852T1098	Positive	851.685	1097.5	18.2917	1.65064	1.31557	1.25469	0.20959	0.555526
M852T1216	Positive	851.76	1215.65	20.2608	0.0523303	1.39089	0.0376237	0.969988	0.990922
M852T1292	Positive	851.785	1291.75	21.5291	-1.76997	1.43041	-1.23738	0.215945	0.55839
M852T1592	Positive	851.787	1591.68	26.528	2.26764	1.25021	1.81381	0.0697068	0.433489
M852T1666	Positive	851.823	1665.55	27.7591	0.922166	1.23795	0.744911	0.456325	0.736094
M852T1749	Positive	851.89	1748.81	29.1468	1.70783	1.3127	1.30101	0.193256	0.539827
M852T1844	Positive	851.893	1844.03	30.7339	1.3462	1.25439	1.07319	0.283185	0.604311
M852T932	Negative	851.65	932.282	15.538	-2.12718	1.19359	-1.78217	0.0747221	0.440443
M853T1228	Positive	852.774	1228.15	20.4691	-2.42291	1.54939	-1.56378	0.117868	0.465979
M853T1291	Positive	852.784	1291.47	21.5245	-3.62231	1.67611	-2.16114	0.0306846	0.422007
M853T1665_1	Positive	852.815	1665.4	27.7567	2.61022	1.55879	1.67452	0.0940277	0.441138
M853T1665_2	Positive	853.406	1664.6	27.7433	2.02349	1.30363	1.55219	0.120616	0.468111
M853T1844	Positive	852.9	1844.05	30.7341	1.30695	1.26517	1.03302	0.301594	0.621658
M853T1962	Positive	852.903	1961.51	32.6918	1.2049	1.3032	0.92457	0.35519	0.666429
M853T850	Positive	852.665	850.099	14.1683	-1.0571	1.25811	-0.840226	0.400782	0.701469
M853T977	Negative	852.661	977.465	16.2911	-1.76028	1.2826	-1.37243	0.16993	0.522861
M854T1075	Negative	853.734	1074.92	17.9154	-2.48548	1.22627	-2.02686	0.0426762	0.422407
M854T1265	Positive	853.777	1265.46	21.091	-1.98818	1.72622	-1.15175	0.249424	0.578562
M854T1664	Positive	853.808	1663.85	27.7308	1.255	1.29449	0.969495	0.332298	0.647963
M854T1665	Positive	854.392	1664.65	27.7442	0.464667	1.18958	0.390613	0.696084	0.871684
M854T1844	Positive	853.906	1844.03	30.7339	1.15998	1.22707	0.945322	0.344494	0.655646
M854T1962	Positive	853.908	1961.59	32.6932	1.41175	1.30363	1.08294	0.278836	0.601835
M854T849	Positive	853.666	848.556	14.1426	-0.477724	1.21685	-0.392592	0.694621	0.871622
M854T982	Negative	853.666	982.39	16.3732	-1.59406	1.26008	-1.26505	0.205852	0.552089
M855T1051	Negative	854.679	1050.61	17.5102	-1.07317	1.16188	-0.923646	0.35567	0.666429
M855T1087	Positive	854.748	1087.16	18.1194	-1.32931	1.35134	-0.983695	0.325266	0.643033
M855T1292	Positive	854.788	1291.55	21.5258	-3.18457	1.63108	-1.95242	0.0508878	0.422407
M855T1540	Positive	854.831	1540.11	25.6685	-0.706075	1.37684	-0.512824	0.608074	0.823306
M855T1664	Positive	854.774	1663.93	27.7322	1.11942	1.25475	0.892146	0.372314	0.681876
M855T1665	Positive	855.349	1665.08	27.7513	1.35711	1.27176	1.06711	0.285923	0.607503
M855T1748	Positive	855.43	1747.54	29.1257	2.39099	1.36127	1.75643	0.0790148	0.440443
M855T1750	Positive	854.83	1749.8	29.1634	0.906824	1.30619	0.694253	0.487523	0.752298
M855T1843	Positive	855.418	1843.05	30.7174	-0.820138	1.33262	-0.615431	0.53827	0.781908
M855T1962	Positive	854.913	1961.57	32.6928	1.10851	1.30216	0.851292	0.394607	0.697999
M855T915	Positive	854.681	915.205	15.2534	-0.179945	1.17231	-0.153496	0.878007	0.955584
M855T981	Negative	854.668	980.64	16.344	-1.34217	1.476	-0.909332	0.363175	0.671825
M855T989	Positive	854.687	989.274	16.4879	0.609765	1.38377	0.440656	0.659462	0.85098
M856T1055	Negative	855.682	1054.64	17.5773	-1.43448	1.22159	-1.17428	0.240284	0.573847
M856T1136	Negative	855.745	1136.47	18.9411	-2.77885	1.19485	-2.32569	0.0200351	0.405481
M856T1294	Positive	855.801	1293.6	21.56	-3.10272	1.71208	-1.81225	0.069948	0.433489
M856T1547	Positive	855.837	1547.29	25.7882	0.139	1.29369	0.107445	0.914436	0.967361
M856T1685	Positive	855.791	1685.36	28.0894	2.47955	1.26139	1.96573	0.0493299	0.422407
M856T1748_1	Positive	855.826	1747.95	29.1325	1.37157	1.24871	1.0984	0.272032	0.595406
M856T1748_2	Positive	856.417	1747.79	29.1298	1.16112	1.41918	0.81816	0.413266	0.709337
M856T1843	Positive	856.389	1843.3	30.7217	1.27041	1.20824	1.05146	0.293047	0.613148
M856T1845	Positive	855.848	1844.62	30.7437	-0.0560004	1.2821	-0.0436786	0.965161	0.988072
M856T1961	Positive	855.921	1961.34	32.689	1.70537	1.34598	1.26701	0.205153	0.552089
M856T921	Positive	855.685	920.524	15.3421	0.307932	1.19468	0.257753	0.796597	0.920824
M857T1039	Positive	856.702	1039	17.3167	0.598663	1.31388	0.455646	0.648645	0.846906
M857T1080	Negative	856.69	1079.58	17.993	-1.251	1.15941	-1.079	0.280588	0.603604
M857T1136	Negative	856.749	1136.35	18.9392	-2.8428	1.14819	-2.4759	0.0132901	0.334452
M857T1145	Positive	856.746	1144.99	19.0832	-2.33616	1.29614	-1.8024	0.0714822	0.433606
M857T1243	Negative	856.775	1242.71	20.7119	-4.69244	1.62132	-2.89421	0.00380114	0.262636
M857T1345	Positive	856.816	1345.34	22.4224	-2.30111	1.57798	-1.45827	0.144767	0.496832
M857T1495	Positive	856.834	1494.96	24.916	4.01996	1.94836	2.06325	0.0390884	0.422407
M857T1579	Positive	856.844	1578.67	26.3112	-0.445135	1.1973	-0.371782	0.710056	0.879344
M857T1665	Positive	857.19	1664.77	27.7461	1.0508	1.22265	0.859449	0.390093	0.694617
M857T1700	Positive	856.824	1700.29	28.3382	-1.83548	1.34216	-1.36756	0.171449	0.523407
M857T1748_1	Positive	856.799	1748.03	29.1339	2.14609	1.5037	1.42721	0.15352	0.504889
M857T1748_2	Positive	857.375	1748.1	29.135	1.20489	1.38848	0.867774	0.385518	0.690032
M857T1843	Positive	857.454	1843.1	30.7183	1.77464	1.33178	1.33253	0.182685	0.530536
M857T1846	Positive	856.851	1845.94	30.7657	1.2262	1.38065	0.888135	0.374468	0.684616
M858T1038	Positive	857.705	1038.26	17.3043	0.787638	1.32821	0.593007	0.553177	0.786183
[truncated: 761 more rows]
